# Supplementary material for: Buoyant particulate strategy for few-to-single particle-based plasmonic enhanced nanosensors
Source: Nat Commun. 2020 May 25;11:2603. doi: 10.1038/s41467-020-16329-y (PMC7248072; doi:10.1038/s41467-020-16329-y)
Supplement: Supplementary file 8 — Source Data [file 41467_2020_16329_MOESM8_ESM.xls]

## Sheet: Figure 2e
Interface								Non-interface
Raman shift cm-1	Intensity (a.u.)							Raman shift cm-1	Intensity (a.u.)
335.465	2850.98	1378.82	1171.78	1736.15	2372.6			335.465	148.466	639.2	481.026	444.24	330.928	280.741	181.669
336.281	2864.06	1342.17	1150.26	1741.33	2347.29			336.281	136.166	646.906	466.6	442.652	335.8	238.654	185.503
337.095	2891.54	1342.38	1147.8	1748.24	2315.45			337.095	140.846	642.227	461.848	431.238	326.025	248.822	182.706
337.91	2926.09	1378.81	1145.03	1742.96	2271.3			337.91	138.013	626.062	467.682	416.75	307.254	271.63	159.926
338.726	2949.58	1403.34	1119.54	1709.46	2238.69			338.726	131.375	617.183	478.576	419.372	296.812	264.713	165.182
339.54	2962.73	1381.35	1096.2	1661.5	2257.09			339.54	122.745	627.979	481.139	435.668	284.101	256.239	174.901
340.356	2953.84	1356.24	1088.94	1647.7	2322.14			340.356	134.27	627.881	504.877	436.53	292.761	259.22	192.251
341.17	2933.46	1374.05	1104.56	1695.04	2377.48			341.17	137.345	649.134	507.583	437.711	295.54	259.43	175.911
341.984	2926.37	1401.76	1125.08	1767.5	2385.19			341.984	132.713	629.809	507.303	411.391	310.988	252.284	173.7
342.8	2946.3	1395.24	1140.39	1799.23	2362.42			342.8	131.971	615.754	494.507	413.579	303.038	255.873	180.083
343.614	2959.58	1362.07	1135.87	1779.02	2339.61			343.614	117.321	593.877	507.195	413.678	321.095	275.958	195.279
344.428	2938.53	1351.04	1126.8	1749.09	2330.14			344.428	106.86	624.116	500.985	438.543	324.399	266.847	179.147
345.243	2914.55	1366.65	1133.32	1749.31	2326.68			345.243	107.451	627.29	502.967	428.953	326.159	254.446	164.332
346.057	2920.57	1395.33	1142.81	1768.48	2324.33			346.057	121.739	635.901	485.443	439.58	327.123	248.502	150.365
346.87	2948.87	1402.86	1139.19	1779.51	2322.93			346.87	127.063	610.066	486.92	443.846	333.634	270.828	165.929
347.684	2952.24	1397.55	1120.36	1766.39	2334.07			347.684	131.417	595.544	493.827	451.695	318.909	268.692	165.562
348.499	2928.12	1400.14	1119.01	1741.08	2354.37			348.499	136.634	612.471	513.843	430.453	315.089	259.093	181.433
349.312	2900.8	1411.31	1109.11	1720.46	2366.69			349.312	122.91	614.32	504.255	430.552	327.577	252.083	179.472
350.126	2908.53	1399.22	1087.78	1715.59	2357.13			350.126	113.418	613.459	490.482	423.729	344.009	236.03	173.238
350.939	2928.74	1369.2	1066.57	1725.02	2336.82			350.939	113.379	609.57	487.646	430.901	329.963	222.457	158.919
351.752	2929.34	1356.46	1078.01	1739.59	2325.22			351.752	123.732	621.895	496.681	408.05	324.564	219.437	168.817
352.566	2917.45	1358.36	1081.34	1740.98	2325.44			352.566	131.515	608.489	483.184	420.278	317.924	250.913	178.905
353.379	2930.38	1356.3	1067.97	1719.1	2328.08			353.379	115.198	596.743	476.214	429.547	320.902	265.044	172.829
354.192	2946.35	1355.21	1060.57	1697.66	2325.13			354.192	106.929	595.292	480.221	439.125	315.408	254.808	168.773
355.005	2933.2	1361.58	1077.5	1710.55	2320.68			355.005	97.7739	582.707	495.205	418.733	336.225	215.864	183.152
355.818	2913.61	1357.6	1097.83	1751.75	2312.05			355.818	123.653	587.799	500.237	410.713	336.02	225.03	183.55
356.63	2917.92	1335.69	1107.04	1784.46	2302.56			356.63	116.351	582.266	497.145	410.612	313.037	227.283	176.524
357.443	2922.3	1324.49	1112.25	1795.06	2293.07			357.443	86.7598	596.467	492.331	413.701	293.494	239.386	152.732
358.257	2902.98	1329.99	1094.54	1792.57	2288.32			358.257	66.8987	569.809	505.343	408.108	312.884	242.308	154.182
359.069	2877.25	1341.51	1074.34	1774.52	2277.69			359.069	72.4576	573.387	511.31	405.155	330.217	266.126	158.239
359.881	2871.88	1340.33	1077.64	1735.07	2269.77			359.881	109.107	586.283	506.694	405.597	326.97	246.069	164.316
360.693	2869.68	1339.44	1113.13	1704.12	2269.26			360.693	117.862	614.903	490.968	415.154	321.594	239.365	152.928
361.505	2856.72	1337.45	1117.81	1715.94	2276.48			361.505	134.193	617.917	488.009	422.569	321.856	238.983	156.004
362.317	2842.47	1337.5	1074.93	1762.63	2282.44			362.317	122.032	618.005	490.32	429.284	315.638	246.322	172.155
363.129	2857.84	1342.6	1021.28	1788.77	2305.12			363.129	111.501	600.826	494.811	427.542	313.048	244.112	174.909
363.941	2894.3	1359.45	1013.13	1770.62	2345.84			363.941	94.6475	598.054	503.819	421.759	303.694	236.541	172.115
364.753	2933.57	1379.16	1057.79	1734.14	2374.47			364.753	98.9924	608.629	493.062	412.943	312.146	236.6	170.213
365.565	2950.85	1388.23	1115.72	1718.32	2359.58			365.565	106.928	623.682	485.705	421.768	299.306	218.931	171.138
366.376	2936.86	1387.18	1140.88	1714.16	2314.29			366.376	95.0252	617.689	489.776	430.977	316.463	226.742	168.649
367.188	2905.43	1377.35	1114.4	1708.45	2279.09			367.188	97.0733	610.743	497.206	430.506	321.826	231.905	170.307
367.999	2891.88	1376.09	1069.18	1713.73	2283.41			367.999	89.6012	595.65	501.189	413.624	329.951	208.208	174.157
368.81	2903.54	1378.64	1041.48	1746.53	2324.36			368.81	80.6668	595.706	499.286	406.401	319.932	189.476	177.131
369.622	2918.22	1387.21	1039.67	1780.62	2362.91			369.622	78.7336	603.295	515.456	408.029	311.116	200.364	183.122
370.431	2932.9	1389.46	1040.92	1789.31	2358.15			370.431	98.6168	607.214	513.345	402.947	305.541	230.596	184.428
371.242	2940.32	1399.07	1041.15	1788.54	2311.78			371.242	112.241	585.8	488.868	394.27	305.535	203.822	165.911
372.053	2927.15	1393.87	1049.96	1797.27	2265.75			372.053	101.55	593.706	475.597	400.192	319.685	213.49	151.448
372.864	2903.13	1380.63	1063.74	1801.21	2250.87			372.864	97.7745	593.868	475.765	413.122	321.352	216.293	132.314
373.675	2911.17	1370.68	1065.25	1774.83	2257.48			373.675	90.7456	596.024	503.457	407.509	322.703	214.283	134.849
374.486	2948.46	1395.21	1054.15	1742.93	2271.32			374.486	101.525	592.514	498.034	399.353	318.054	217.252	137.532
375.296	2974.61	1433.24	1043.92	1736.44	2292.55			375.296	98.5632	594.859	512.372	398.712	312	227.029	154.02
376.106	2970.12	1455.89	1044.9	1764.72	2311.53			376.106	91.9219	571.89	524.564	403.808	301.78	220.055	153.028
376.916	2945.75	1433.95	1049.64	1794.2	2302.09			376.916	102.875	576.715	537.863	405.16	311.378	212.851	160.82
377.726	2948.67	1380.28	1048.97	1808.91	2267.71			377.726	111.534	591.297	498.6	404.976	309.477	224.045	162.183
378.537	2999.83	1329.02	1044.75	1807.41	2248.22			378.537	98.4571	600.616	480.948	402.957	305.132	219.903	170.047
379.345	3076.37	1315.54	1050.96	1802.15	2262.2			379.345	97.7952	593.617	494.966	402.509	303.232	215.549	161.002
380.156	3090.54	1337.07	1059.68	1792.91	2291.11			380.156	115.325	601.531	528.806	409.27	325.359	223.148	159.309
380.966	3054.82	1386.37	1057.64	1783.66	2310.17			380.966	111.736	592.32	516.974	408.939	314.626	217.409	149.4
381.776	3029.74	1436.99	1050.56	1786.62	2310.14			381.776	83.9387	599.911	516.98	408.33	320.33	203.534	166.562
382.584	3048.46	1468.71	1061.28	1798.03	2283.93			382.584	82.5404	606.565	526.668	393.982	297.38	209.446	160.707
383.394	3063.13	1466.06	1084.21	1803.82	2240.76			383.394	100.484	602.883	534.679	398.642	293.781	213.588	151.31
384.204	3077.19	1465.36	1092.42	1799.09	2207.49			384.204	96.1587	597.48	519.779	410.577	281.386	208.077	150.393
385.012	3101.77	1473.86	1083.07	1809.64	2210.28			385.012	79.9247	590.461	504.849	413.532	311.055	206.586	165.169
385.821	3117.22	1472.82	1079.82	1840.63	2239.34			385.821	75.1666	593.537	507.73	405.058	320.455	218.163	175.363
386.631	3103.38	1437.77	1089.12	1868.04	2266.05			386.631	84.2508	574.545	506.64	403.995	331.479	222.002	171.119
387.439	3090.52	1398.71	1079.55	1866.74	2269.34			387.439	77.3972	593.632	509.625	415.061	325.649	212.044	167.418
388.248	3093.27	1390.44	1044.26	1849.33	2253.86			388.248	88.8195	612.248	508.434	411.421	321.69	196.649	150.337
389.057	3095.06	1402.43	1011.4	1840.92	2226.66			389.057	84.8371	620.655	519.529	406.743	327.288	205.575	145.714
389.865	3098.31	1396.76	1006.86	1840.41	2207.2			389.865	76.6604	608.477	523.848	400.093	320.099	205.349	147.357
390.674	3119.48	1356.4	1014.93	1838.16	2213.44			390.674	76.9864	597.186	517.632	407.64	308.91	204.712	148.942
391.481	3148.41	1329.9	1017.06	1839.83	2250.53			391.481	92.6866	582.048	534.166	406.588	310.79	195.011	150.952
392.29	3159.62	1335.71	1023.43	1853.49	2292.68			392.29	102.788	573.972	547.116	400.361	293.798	200.755	165.538
393.097	3159.96	1366.16	1052.13	1859.51	2315.85			393.097	106.458	592.284	549.633	397.644	289.699	216.826	162.541
393.906	3163.44	1386.8	1097.52	1850.04	2303.37			393.906	104.508	589.522	540.598	403.738	304.364	227.263	157.42
394.713	3173.44	1423.57	1131.79	1850.39	2263.47			394.713	97.1281	586.076	540.782	410.574	313.04	232.885	152.104
395.522	3187.7	1466.31	1152.31	1871.2	2226.79			395.522	95.4043	576.959	529.456	402.768	302.016	214.641	173.157
396.329	3202.66	1493.06	1161.85	1882.57	2222.36			396.329	92.5785	587.701	521.211	403.647	317.08	217.719	180.64
397.137	3189.46	1479.35	1146.22	1865.79	2242.5			397.137	104.426	584.742	508.731	408.923	320.245	214.479	178.328
397.944	3147.09	1461.64	1091.78	1847.28	2258.53			397.944	106.282	606.006	509.757	416.247	316.684	224.519	161.713
398.752	3126.02	1459.31	1043.55	1844.81	2259.7			398.752	97.1444	597.922	517.867	406.164	310.807	225.102	163.295
399.559	3165.4	1464.81	1050.27	1846.5	2249.1			399.559	86.2441	611.45	539.545	401.742	316.852	218.785	172.213
400.367	3214.61	1443.63	1104.19	1840.71	2233.88			400.367	102.253	600.573	536.607	410.571	305.628	202.935	164.91
401.173	3226.18	1395.25	1149.42	1843.58	2215.66			401.173	101.875	594.738	525.33	413.187	304.97	193.07	152.524
401.98	3211.92	1370.79	1166.44	1864.48	2205.38			401.98	83.8099	570.354	520.996	412.411	299.806	214.424	141.889
402.787	3227.74	1408.52	1175.03	1882.43	2214.03			402.787	78.4136	581.33	516.228	403.229	298.587	220.26	141.549
403.594	3251.95	1450.11	1191.12	1872.8	2248.1			403.594	89.6296	601.464	520.883	393.061	314.914	214.826	148.206
404.401	3245.23	1418.09	1199.18	1854.9	2289.94			404.401	113.472	611.513	528.944	389.454	326.903	212.821	160.44
405.207	3200.17	1352.95	1195.8	1874.83	2306.63			405.207	112.89	608.549	535.78	401.719	331.648	241.624	162.375
406.013	3202.24	1356.14	1203.17	1928.88	2284.54			406.013	112.997	595.308	528.812	414.705	321.444	243.168	158.19
406.82	3253.68	1431.75	1225.33	1963.84	2253.95			406.82	100.618	592.688	531.652	423.247	318.55	231.247	149.533
407.626	3305.11	1493.72	1242.58	1951.93	2257.14			407.626	89.3101	590.103	557.53	419.8	321.777	204.431	147.633
408.432	3312.54	1497.49	1233.51	1934.11	2291.14			408.432	91.204	597.864	549.791	414.924	340.058	198.678	144.265
409.238	3336.29	1475.87	1192.99	1947.42	2318.33			409.238	96.5357	592.08	539.446	405.033	347.04	196.428	154.595
410.045	3376.64	1465.86	1134.14	1981.51	2322.06			410.045	114.301	585.035	535.617	388.692	338.215	223.845	159.239
410.85	3407.39	1466.32	1103.92	2003.17	2318.29			410.85	120.241	583.647	535.684	391.898	328.35	226.82	170.541
411.655	3402.29	1469.61	1128.26	2007.88	2326.26			411.655	115.401	585.411	540.136	405.65	332.348	229.644	175.504
412.461	3386.9	1480.38	1171.83	2008.15	2349.73			412.461	107.901	592.491	557.119	419.04	332.591	212.578	171.186
413.267	3373.85	1499.33	1205.14	2012.24	2384.52			413.267	118.399	601.578	566.965	414.012	335.525	220.104	167.631
414.073	3389.65	1514.23	1224.39	2024.96	2411.47			414.073	115.834	633.485	563.19	424.051	328.667	220.704	161.218
414.878	3440.66	1527.68	1234.8	2046.58	2420.17			414.878	113.83	649.809	559.552	421.09	329.39	224.944	168.014
415.683	3507.77	1557.89	1221.2	2069.52	2423.64			415.683	132.573	638.118	549.305	418.534	332.452	210.832	180.341
416.487	3565.31	1593.62	1225.73	2079.98	2440.54			416.487	134.373	614.281	538.281	416.252	333.947	205.596	188.322
417.294	3621.99	1622.95	1276.28	2096.28	2468.74			417.294	100.58	601.742	539.648	408.278	346.767	214.557	182.862
418.098	3683.52	1643.01	1351.31	2139.25	2491.8			418.098	94.0987	592.143	561.107	410.067	349.222	231.072	174.021
418.903	3741.69	1663.35	1391.85	2201.89	2506.47			418.903	128.467	596.919	567.443	427.728	351.688	239.776	180.727
419.707	3785.01	1665.39	1383.85	2234.88	2513.6			419.707	148.814	621.437	565.809	447.359	339.59	255.133	186.217
420.512	3827.26	1659.87	1359	2228.4	2521.14			420.512	153.327	631.156	549.112	441.474	350.059	237.67	186.817
421.316	3866.76	1672.13	1349.69	2216.45	2533.81			421.316	142.028	630.342	569.761	435.926	348.606	216.948	187.33
422.121	3882.21	1707.81	1369.87	2243.01	2552.92			422.121	127.77	635.479	575.348	436.307	355.951	202.464	193.686
422.925	3881.03	1736.07	1390.4	2291.38	2564.29			422.925	113.987	627.281	571.116	435.435	349.726	226.368	188.577
423.729	3883.6	1730.68	1394.86	2317.71	2558.9			423.729	123.615	615.953	558.69	436.96	345.723	238.544	170.891
424.533	3885.93	1703.87	1394.89	2289.27	2546.19			424.533	129.369	620.145	561.379	434.519	332.104	251.437	172.472
425.337	3846.17	1677.22	1400.45	2222.3	2529.27			425.337	121.74	625.556	564.491	444.79	326.323	246.997	180.993
426.141	3796.97	1660.76	1387.08	2153.34	2496.61			426.141	133.664	627.879	556.443	439.105	290.452	236.482	182.942
426.944	3769.72	1637.36	1333.18	2113.91	2444.52			426.944	115.812	626.16	542.803	438.67	292.135	240.463	179.326
427.748	3756.24	1604.39	1285.5	2108.08	2408.69			427.748	88.4578	623.793	553.281	429.009	317.172	222.409	190.087
428.552	3703.05	1575.79	1274.62	2125.97	2418.67			428.552	83.875	599.242	571.721	429.517	342.077	213.982	189.281
429.355	3645.36	1557.99	1287.49	2150.89	2470.51			429.355	118.755	608.372	582.903	422.899	321.579	207.471	185.681
430.159	3632.99	1546.28	1276.33	2166.86	2525.95			430.159	133.794	626.507	553.073	404.864	310.323	225.359	186.559
430.962	3667.49	1546.07	1267.49	2163.1	2558.62			430.962	133.318	629.82	549.191	395.564	318.887	208.613	180.453
431.765	3693.54	1575.68	1282.64	2155.64	2565.79			431.765	118.543	613.093	558.209	399.295	331.942	206.595	175.476
432.569	3707.72	1620.5	1320.12	2166.91	2567.23			432.569	128.798	619.034	570.638	424.227	299.183	217.6	185.124
433.372	3736.7	1657.9	1343.21	2202.3	2569.99			433.372	130.063	629.27	578.146	430.141	291.301	239.448	199.94
434.175	3793.69	1680.04	1354.71	2246.96	2576.83			434.175	146.51	629.479	572.931	430.785	308.717	245.287	200.746
434.978	3857.78	1700.21	1366.81	2300.21	2596.45			434.978	126.295	620	581.226	427.201	332.766	225.192	196.339
435.779	3915.49	1721.12	1402.65	2358.28	2645.23			435.779	125.206	638.196	593.156	440.609	326.664	213.413	205.254
436.582	3971.35	1743.75	1450.56	2400.99	2710.66			436.582	124.846	653.706	619.227	444.53	327.968	222.817	210.189
437.384	4048.02	1771.87	1486.32	2411.12	2767.67			437.384	141.076	664.705	609.185	445.832	331.051	243.292	210.613
438.187	4151.03	1796.96	1475.85	2412.02	2804.24			438.187	148.186	647.282	590.219	439.416	353.345	246.102	203.131
438.99	4239.65	1803	1444.85	2435.81	2828.08			438.99	152.614	651.528	576.25	440.58	363.988	253.819	211.697
439.791	4257.07	1793.01	1425.56	2482.1	2854.99			439.791	152.506	652.876	586.318	442.201	376.91	255.456	221.784
440.593	4218.09	1803.03	1454.03	2510.5	2886.65			440.593	157.731	653.129	614.247	449.715	379.957	253.515	217.433
441.395	4186.9	1848.87	1479.15	2491.71	2905.13			441.395	161.511	629.754	602.242	446.13	386.397	256.294	210.259
442.197	4184.9	1883.19	1470.82	2435.19	2868.07			442.197	149.093	621.705	589.849	442.65	365.262	259.211	211.328
442.998	4158.16	1867.71	1421.75	2385.57	2781.68			442.998	127.385	622.743	584.831	440.826	331.599	246.363	218.619
443.8	4092.41	1814.34	1391.02	2361.55	2695.63			443.8	121.499	618.591	593.934	446.877	338.765	240.92	206.143
444.602	4017.94	1762.52	1376.13	2346.02	2653.35			444.602	135.015	611.922	576.577	435.818	350.202	243.957	188.191
445.402	3951.94	1709.37	1361.65	2304.07	2624.99			445.402	144.719	626.497	577.182	424.016	331.49	236.242	179.406
446.204	3873.35	1664.03	1327.82	2233.75	2575.07			446.204	156.218	650.372	571.852	415.311	309.678	213.498	181.618
447.006	3787.9	1629.15	1303.86	2154.61	2514.45			447.006	138.111	630.654	564.101	428.964	318.073	210.613	173.316
447.806	3710.83	1599.57	1289.08	2098.87	2473.07			447.806	125.55	610.963	555.862	428.634	335.45	217.716	179.038
448.608	3632.12	1552.46	1265.93	2075.1	2439.71			448.608	120.71	610.163	557.233	402.753	322.891	230.06	181.878
449.409	3542.11	1502.93	1218.01	2069.47	2386.5			449.409	126.404	627.424	546.47	389.129	330.968	211.384	179.99
450.209	3471.5	1469.42	1186.31	2059.15	2326.22			450.209	126.9	625.999	542.616	408.909	327.757	192.125	175.29
451.01	3461.8	1456.51	1172.8	2039.87	2294.21			451.01	126.696	602.41	537.46	425.902	321.352	189.469	181.32
451.811	3486.73	1441.07	1162.66	2021.07	2298.39			451.811	118.694	610.864	546.141	405.704	327.816	219.007	178.579
452.611	3480.59	1426.17	1133.29	2007.66	2317.4			452.611	107.37	605.724	540.861	394.773	338.526	210.942	173.645
453.412	3436.41	1421.76	1117.37	2003.05	2328.43			453.412	116.962	616.104	538.241	410.524	334.602	198.359	175.476
454.211	3418.43	1428.83	1102.07	2006.81	2320.65			454.211	108.31	606.123	534.564	427.75	317.362	192.193	174.655
455.012	3433.32	1423.9	1087.61	2012.2	2299.96			455.012	110.852	625.66	547.224	414.008	320.129	205.727	179.118
455.812	3424.43	1407.27	1070.06	2006.09	2291.01			455.812	112.567	620.888	555.554	413.191	326.944	214.765	179.438
456.612	3394.39	1397.81	1068.92	1991.64	2302.82			456.612	113.112	604.219	547.668	406.096	338.847	208.148	180.183
457.411	3403.23	1398.17	1076.12	1985.51	2308.78			457.411	98.7178	592.35	524.865	406.774	325.211	198.604	180.048
458.212	3439.76	1398.45	1102.57	1991.27	2291.9			458.212	100.165	596.697	515.189	409.962	308.359	208.083	176.227
459.011	3430.58	1394.66	1137.5	1992.79	2270.42			459.011	105.901	601.919	537.315	418.888	310.33	221.837	169.639
459.811	3378.28	1411.01	1150.98	1970.01	2272.04			459.811	97.1862	604.324	542.411	419.182	305.422	197.561	160.107
460.61	3346.08	1449.87	1130.09	1928.85	2289.16			460.61	86.1941	604.506	523.121	408.462	288.755	190.98	164.35
461.41	3349.74	1492.12	1104.74	1892.21	2312.43			461.41	90.1485	607.219	506.351	402.861	303.152	198.503	164.085
462.209	3353.29	1497.66	1099.6	1882.49	2331.68			462.209	109.923	603.847	529.816	400.75	332.512	218.085	171.813
463.008	3343.04	1462.55	1101.02	1900.7	2341.83			463.008	112.243	603.386	537.105	413.184	341.924	231.177	158.282
463.808	3342.02	1417.05	1093.69	1937.98	2334.99			463.808	108.425	599.918	525.028	412.047	340.887	247.496	146.714
464.606	3343.42	1397.34	1087.68	1971.76	2327.28			464.606	108.448	604.538	524.493	389.72	344.378	225.892	147.663
465.404	3341.15	1407.79	1101.15	1972.68	2329.46			465.404	123.268	615.57	539.686	386.166	321.558	208.051	169.521
466.204	3326.96	1426.41	1125	1934.85	2342.71			466.204	124.896	626.692	535.777	392.727	311.21	206.612	167.969
467.002	3314.7	1435.75	1131.18	1893.8	2354.87			467.002	112.5	629.988	529.003	402.648	298.392	227.624	154.206
467.8	3299.06	1431.65	1110.99	1882.92	2359.16			467.8	100.704	608.19	534.219	398.247	297.074	232.932	146.78
468.6	3301.51	1424.52	1084.47	1893.53	2349.44			468.6	106.113	589.791	535.878	402.051	303.409	221.273	170.306
469.397	3314.46	1423.44	1075.26	1897.26	2334.52			469.397	107.113	597.556	533.595	402.76	317.137	210.591	174.183
470.195	3314.5	1430.94	1099.11	1887.88	2324.72			470.195	94.1525	611.86	525.094	406.86	308.45	208.574	179.349
470.994	3274.84	1443.31	1144.4	1874.77	2324.29			470.994	98.462	601.599	527.607	397.785	315.301	233.025	169.259
471.792	3222.96	1441.48	1177.62	1863.94	2324.94			471.792	115.01	594.949	525.264	397.517	325.202	223.802	179.681
472.59	3191.24	1413.46	1169.28	1855.53	2320.88			472.59	102.74	608.798	537.206	392.025	331.371	212.418	173.676
473.387	3181.28	1376.97	1139.89	1851.8	2313.06			473.387	86.1664	608.35	488.674	406.101	322.298	207.235	165.167
474.185	3176.22	1374.35	1117.97	1848.47	2309.15			474.185	91.2754	587.878	472.412	412.048	330.306	235.661	156.248
474.983	3163.33	1399.83	1105.86	1836.22	2310.61			474.983	115.978	585.062	477.751	413.254	320.929	224.793	164.363
475.781	3142.6	1415.7	1089.77	1820.79	2307.43			475.781	114.441	607.922	515.544	415.045	324.899	223.459	171.5
476.578	3104.86	1409.73	1080.88	1818.46	2296.98			476.578	109.709	618.818	514.077	412.265	319.076	227.928	183.03
477.375	3055.93	1402.49	1084.5	1833.1	2295.92			477.375	97.3688	612.129	494.931	411.68	323.878	246.289	179.568
478.172	3018.46	1394.02	1084.33	1831.71	2308.65			478.172	88.2929	602.664	483.671	401.182	311.903	255.649	178.449
478.969	3009.61	1379.57	1067.82	1788.18	2314.5			478.969	79.7953	613.741	491.716	390.555	321.806	250.769	163.596
479.767	3029.92	1373.9	1054.31	1721.46	2297.11			479.767	81.4472	602.968	516.547	378.4	321.33	242.201	166.546
480.564	3050.41	1383.71	1053.51	1695.14	2276.74			480.564	87.1944	604.376	496.768	398.272	345.515	227.846	159.863
481.36	3069.46	1398.07	1061.8	1731.1	2269.48			481.36	80.5157	591.804	479.409	410.116	334.674	229.133	157.373
482.157	3076.96	1409.79	1075.97	1777.74	2273.63			482.157	76.4828	608.197	485.116	389.463	331.334	214.184	144.275
482.954	3076.13	1425.47	1094.4	1776.21	2278.63			482.954	82.6419	617.357	500.516	379.051	312.421	216.917	141.122
483.75	3051.39	1436.52	1102.04	1745.53	2287.36			483.75	99.0142	626.266	499.051	383.407	330.992	199.684	154.043
484.546	3017.47	1432.94	1091.91	1746.07	2297.7			484.546	100.232	618.523	499.233	399.095	300.082	205.905	158.461
485.343	2992.02	1412.88	1082.4	1783.79	2305.1			485.343	101.175	611.206	474.502	405.233	293.985	212.37	165.367
486.139	2998.72	1402.34	1081.73	1810.9	2303.43			486.139	96.5569	604.592	463.347	404.619	294.319	226.906	162.817
486.935	3031.47	1418.48	1091.52	1798.75	2292.84			486.935	88.9348	593.377	462.963	391.187	322.811	227.264	174.353
487.731	3059.18	1444.85	1099.65	1766.27	2284.97			487.731	81.1444	588.847	499.788	390.168	321.64	236.348	167.997
488.527	3058.41	1440.15	1096.62	1739.84	2291.41			488.527	83.2473	598.089	505.605	398.478	323.87	223.319	165.037
489.323	3045.6	1393.38	1077.7	1730.05	2300.56			489.323	81.9841	589.915	508.943	403.279	307.297	221.392	153.247
490.118	3030.66	1346.18	1068.9	1735.03	2286.68			490.118	100.292	584.523	499.907	395.698	287.038	234.008	171.179
490.914	3009.93	1333.7	1086.3	1743.45	2253.37			490.914	86.0937	588.213	507.82	393.242	290.096	231.987	183.783
491.71	2972.09	1355.23	1111.84	1742.25	2234.77			491.71	72.5153	600.138	520.916	398.054	325.618	237.049	177.56
492.505	2946.48	1369.37	1120.51	1730.48	2247.63			492.505	72.0916	593.182	524.361	405.984	320.893	228.102	167.63
493.3	2938	1375.48	1107.66	1720.81	2275.51			493.3	90.2158	596.178	514.883	399.962	296.595	229.496	185.488
494.094	2938.99	1370.31	1077.99	1730.24	2297.36			494.094	91.9276	608.778	507.561	399.855	275.945	210.1	201.386
494.89	2917.88	1359.56	1038.74	1761.05	2310.11			494.89	73.7053	599.821	485.324	395.349	302.02	208.429	176.406
495.685	2896.4	1334.93	1008.22	1791.56	2310.26			495.685	75.4978	589.084	479.081	394.702	302.085	189.764	152.26
496.48	2897.67	1334.89	993.349	1789.01	2297.62			496.48	75.2985	587.281	481.782	394.606	306.972	210.637	144.526
497.275	2916.29	1361.92	990.011	1751.31	2273.66			497.275	97.4799	606.845	500.943	395.559	306.56	230.914	159.752
498.07	2911.73	1394.67	990.264	1707	2256.72			498.07	87.7895	610.667	490.499	399.375	306.124	235.777	174.112
498.863	2880.86	1398.77	1005	1687.9	2264.13			498.863	74.818	620.773	488.936	401.93	312.145	216.656	177.301
499.658	2857.53	1382.11	1034.63	1697.25	2302.33			499.658	69.6078	621.671	494.386	399.321	316.831	232.638	156.916
500.453	2861.53	1356.15	1068.98	1719.99	2330.28			500.453	88.4454	605.767	506.259	388.412	320.805	236.709	152.916
501.247	2878.64	1334.42	1078.46	1730.99	2315.8			501.247	98.3099	587.509	500.861	395.122	316.003	242.747	170.819
502.04	2894.53	1326.53	1076.78	1729.47	2278.67			502.04	82.4463	598.364	492.091	403.052	315.812	232.109	183.452
502.835	2911.89	1331.18	1092.56	1728.71	2281.89			502.835	82.3164	617.174	494.418	402.755	321.868	226.601	177.972
503.629	2925.81	1338.88	1121.98	1737.45	2325.52			503.629	84.853	617.677	495.366	387.573	299.904	208.606	167.443
504.423	2920.98	1345.88	1117.47	1734.36	2363.31			504.423	99.9043	618.435	523.362	388.081	277.894	214.263	157.061
505.216	2906.84	1357.63	1082.46	1716.47	2357.94			505.216	97.3918	610.56	530.998	393.753	266.144	227.474	155.725
506.01	2903.5	1358.33	1059.8	1700.64	2335.34			506.01	100.658	610.535	517.523	392.374	294.486	243.957	155.664
506.804	2915.87	1347.56	1068.6	1705.72	2326.07			506.804	80.647	616.856	485.801	389	314.663	227.529	146.102
507.597	2929.11	1335.52	1078.39	1719.92	2354.09			507.597	86.858	613.843	482.49	392.508	330.031	222.979	153.741
508.391	2941.23	1336.4	1070.32	1734.27	2399.65			508.391	92.8572	604.634	483.509	403.067	331.208	227.843	163.575
509.183	2948.04	1337.76	1057.77	1745.78	2423.94			509.183	99.3056	600.753	486.786	406.205	319.295	238.541	164.935
509.977	2962.93	1340.3	1073.46	1760.03	2389.61			509.977	100.362	607.735	496.608	406.724	318.436	231.662	149.235
510.77	2978.11	1343.98	1118.33	1773.87	2320.72			510.77	107.88	589.364	507.327	384.808	334.296	214.139	148.149
511.562	2982.81	1350.4	1153.2	1790.28	2274.56			511.562	106.253	603.287	513.495	372.556	345.605	221.745	149.141
512.356	2967.92	1361.47	1142.65	1807.91	2286.63			512.356	96.9537	620.264	509.505	381.848	330.835	213.632	160.148
513.148	2969.49	1375.28	1104.71	1823.41	2335.69			513.148	103.153	628.035	506.553	394.529	326.08	224.008	159.368
513.941	2986.5	1393.06	1090.38	1823	2379.91			513.941	99.9961	605.126	499.885	397.189	331.97	218.698	159.775
514.733	3000.29	1409.51	1103.92	1809.77	2409.15			514.733	83.2825	588.329	497.811	396.595	329.709	227.767	169.771
515.526	3003.25	1432.55	1112.81	1796.51	2430.47			515.526	75.3954	593.916	489.197	394.592	335.847	213.03	184.424
516.318	3022.46	1448.22	1101.86	1797.91	2444.21			516.318	85.7359	608.16	510.598	395.832	332.614	233.139	179.164
517.111	3060.25	1454.1	1106.38	1808.69	2445.5			517.111	91.4732	609.992	530.437	406.908	343.582	244.304	151.373
517.902	3103.65	1445.45	1135.42	1829.85	2454.69			517.902	86.2546	612.144	532.599	408.159	323.384	206.69	152.277
518.695	3139.27	1439.14	1167.52	1859.84	2478.45			518.695	92.5273	625.561	509.992	397.09	331.907	190.274	169.273
519.486	3161.44	1443.39	1186.7	1890.34	2500.08			519.486	99.2276	630.747	495.434	395.489	336.923	237.203	177.058
520.279	3169.21	1458.68	1203.27	1897.63	2507.62			520.279	113.859	635.254	513.514	405.209	352.116	266.889	168.842
521.07	3167.76	1474.25	1205.28	1881.73	2519.35			521.07	115.85	626.841	526.373	402.029	331.064	251.402	156.95
521.861	3169.09	1474.95	1169.55	1864.54	2531.81			521.861	104.541	615.352	529.115	392.687	336.159	243.13	161.34
522.653	3180.95	1458.18	1116.52	1863.35	2519.66			522.653	93.6803	612.942	519.769	397.702	332.878	261.253	160.839
523.444	3191.11	1429.73	1099.12	1867.48	2472.74			523.444	108.338	617.196	517.232	415.044	325.551	250.486	160.732
524.236	3184.15	1409.88	1127.08	1863.78	2433.79			524.236	100.954	629.215	506.081	420.048	292.274	253.166	174.944
525.027	3175.5	1407.31	1143.73	1859.48	2437.11			525.027	96.0014	629.055	504.179	418.51	301.113	254.232	164.179
525.818	3177.81	1420.59	1112.84	1863.03	2477.84			525.818	102.497	637.468	512.338	417.927	306.501	255.146	157.018
526.61	3168.57	1431.43	1072.33	1874.04	2508.04			526.61	111.723	604.125	522.451	413.176	325.811	240.998	132.198
527.4	3119.96	1422.85	1098.48	1884.71	2505.82			527.4	90.3377	611.943	516.593	414.554	319.781	254.902	160.305
528.19	3073.3	1397.33	1172.6	1896.51	2479.61			528.19	87.0731	619.93	513.36	404.206	330.889	249.706	173.99
528.981	3066.08	1374.91	1211.12	1903.95	2460.43			528.981	92.1021	623.292	502.284	401.173	331.422	237.018	192.507
529.772	3085.59	1366.06	1166.91	1895.55	2457.86			529.772	105.254	592.261	502.327	384.728	360.618	243.111	179.239
530.562	3069.03	1368.23	1115.22	1860.9	2473.45			530.562	97.3879	579.52	501.458	388.131	354.015	264.326	173.012
531.353	3024.31	1378.26	1098.29	1815.63	2492.17			531.353	89.2241	583.666	510.671	404.116	354.15	259.849	165.499
532.143	2996.33	1382.41	1101.71	1788.95	2492.16			532.143	91.4429	608.753	518.951	423.24	334.83	231.903	182.434
532.934	3011.95	1368.01	1091.61	1784.99	2449.41			532.934	98.0326	625.033	518.8	427.766	342.734	231.812	183.645
533.724	3022.72	1345.73	1089.15	1776.33	2389.68			533.724	93.0478	615.409	509.447	417.249	330.901	226.162	173.643
534.513	2993.19	1349.45	1097.8	1748.36	2362.16			534.513	87.2537	598.337	491.358	410.729	315.592	228.112	160.931
535.303	2944.75	1368.25	1104.86	1727.66	2383.05			535.303	109.194	592.425	497.921	389.026	307.176	230.991	168.392
536.093	2918.47	1376.35	1093.25	1738.51	2403.68			536.093	107.281	601.958	501.703	398.386	329.117	242.505	184.23
536.882	2924.05	1363.95	1063.74	1768.73	2390.98			536.882	89.1897	599.991	509.612	406.114	343.959	238.605	183.364
537.673	2933.14	1358.07	1031.57	1785.47	2357.04			537.673	77.8137	601.735	506.348	409.431	326.684	229.084	187.62
538.462	2941.33	1352.74	1027.16	1779.11	2333.26			538.462	76.8413	601.274	504.691	408.305	321.813	221.956	167.366
539.251	2940	1348.64	1051.84	1762.83	2327.55			539.251	90.9409	589.302	495.173	403.756	342.467	244.938	174.581
540.041	2938.09	1351.3	1071.49	1750.13	2332.83			540.041	88.6695	579.179	495.573	395.401	344.919	238.649	180.874
540.83	2924.54	1365.74	1060.98	1743.08	2337.92			540.83	98.2298	586.984	494.107	398.772	325.809	214.876	188.908
541.619	2922.22	1377.2	1046.42	1745.56	2336.59			541.619	95.9171	607.667	513.981	412.986	306.71	212.623	168.317
542.408	2930.65	1395.91	1046.32	1762.72	2336.61			542.408	103.07	596.206	522.071	403.019	314.144	238.895	169.983
543.196	2938.23	1425.21	1050.66	1786.09	2344.03			543.196	90.6542	592.658	509.233	399.16	328.119	240.585	172.558
543.985	2912.09	1435.37	1048.85	1800.11	2349.84			543.985	87.0856	579.009	492.923	405.488	345.031	230.044	178.045
544.774	2874.23	1413.38	1054.51	1796.55	2335.82			544.774	84.0719	593.599	496.428	406.556	337.924	233.744	171.305
545.562	2857.88	1385.75	1067.55	1776.26	2299.71			545.562	79.6732	586.399	496.543	396.633	331.904	235.573	168.621
546.351	2866.07	1378.25	1077.73	1745.8	2261.25			546.351	85.3156	593.349	486.113	393.993	313.308	250.788	165.497
547.139	2862.69	1373.45	1076.06	1725.76	2249.12			547.139	87.6756	584.11	488.164	395.158	327.541	244.103	173.561
547.928	2853.62	1368.58	1070.43	1727.36	2279.83			547.928	83.5984	598.844	500.438	393.502	334.964	228.294	173.909
548.716	2866.6	1361.16	1058.95	1728.55	2332.48			548.716	85.4479	600.275	488.533	388.751	344.258	204.077	172.076
549.504	2912.5	1363.16	1040.92	1712.5	2368.09			549.504	81.0519	600.453	489.901	392.671	337.924	209.879	176.009
550.292	2940.91	1366.34	1014.83	1705.61	2373.2			550.292	85.3326	607.249	497.448	395.978	332.595	213.2	180.646
551.08	2936.84	1379.57	1000.67	1740.78	2377.63			551.08	82.3231	616.908	492.521	408.063	319.521	223.147	177.171
551.867	2926.09	1386.33	1013.36	1789.42	2394.29			551.867	105.918	617.463	485.037	405.762	311.326	238.528	171.471
552.654	2967.24	1391.95	1050.43	1807.13	2408.19			552.654	81.7627	604.842	497.957	402.855	312.221	248.136	174.249
553.442	3032.94	1395.96	1097.47	1793.96	2411.88			553.442	70.0785	592.221	518.481	395.454	325.761	239.637	173.922
554.23	3082.71	1411.03	1126.97	1796.3	2438.06			554.23	72.1444	600.751	509.399	400.593	327.265	230.867	175.644
555.018	3100.6	1424.42	1124.63	1827.69	2491.58			555.018	97.7024	607.9	512.066	406.465	343.954	242.974	168.204
555.805	3130.87	1435.65	1099.63	1869.02	2532.99			555.805	118.827	608.322	499.88	416.767	344.744	256.694	163.956
556.591	3165.22	1455.49	1100.6	1898	2516.57			556.591	111.194	600.617	479.102	414.38	344.35	246.597	164.07
557.378	3181.73	1491.65	1125.46	1919.83	2460.71			557.378	109.041	600.082	496.082	417.071	338.203	247.269	175.837
558.166	3178.36	1518.3	1151.37	1932.82	2424.8			558.166	98.8934	605.656	495.488	409.118	350.809	239.12	179.14
558.953	3177.75	1507.09	1149.95	1923.31	2448.39			558.953	97.2096	620.309	484.167	413.029	328.412	232.342	175.871
559.739	3183.49	1477.5	1138.94	1888.42	2504			559.739	83.5883	634.812	489.39	411.225	322.602	241.205	173.627
560.526	3196.22	1464.39	1129.3	1857.62	2528.9			560.526	97.2322	620.035	517.192	410.608	330.749	249.096	171.045
561.313	3223.66	1475.2	1130.71	1858.15	2495.6			561.313	105.846	597.639	519.454	399.485	347.425	234.658	168.171
562.099	3234.01	1483.89	1131.58	1877.38	2428.21			562.099	102.202	598.602	505.807	402.06	327.928	212.102	174.404
562.885	3200.49	1470.73	1119.12	1886.54	2359.84			562.885	83.1881	597.886	505.412	421.575	332.12	221.041	172.262
563.672	3139	1443.81	1104.83	1879.64	2308.02			563.672	85.4497	605.571	500.711	420.121	334.384	236.319	167.177
564.458	3105.86	1425.4	1107.28	1873.81	2292.51			564.458	92.4012	599.167	504.163	406.105	345.517	241.451	146.72
565.243	3104.54	1424.14	1134.15	1873.31	2326.26			565.243	99.4168	595.456	513.286	395.216	336.176	234.353	147.199
566.03	3102.49	1412.08	1154.24	1869.71	2381.23			566.03	102.532	575.724	510.362	409.876	330.167	233.668	156.519
566.815	3079.86	1392.61	1132.85	1856.01	2411.58			566.815	90.2981	589.81	495.796	408.591	321.737	238.815	168.225
567.601	3064.98	1387.42	1080.27	1835.44	2402.89			567.601	91.8998	611.977	498.405	401.826	330.95	240.292	163.358
568.387	3073.89	1418.79	1040.65	1811.86	2379.75			568.387	91.7322	624.172	508.575	396.259	318.284	226.006	162.212
569.172	3076.54	1446.54	1044.31	1792.58	2368.69			569.172	106.231	622.574	501.07	396.5	318.57	225.443	175.312
569.958	3042.69	1450.72	1054.95	1785.68	2380			569.958	103.378	597.784	481.374	399.296	318.763	229.006	186.142
570.743	2992.98	1428.23	1063.11	1792.42	2406.49			570.743	92.7866	600.086	492.182	412.158	330.408	234.459	177.412
571.529	2974.48	1410	1061.6	1802.89	2422.43			571.529	85.201	589.444	505.859	420.567	326.576	232.936	164.685
572.313	2979.89	1400.17	1066.23	1807.59	2402.64			572.313	80.6854	601.927	505.091	415.416	327.26	211.172	166.613
573.099	2982.36	1408.97	1053.27	1807.19	2351.35			573.099	79.7511	578.425	492.416	404.637	315.378	205.4	179.844
573.883	2971.84	1421.73	1043.07	1804.31	2305.21			573.883	74.788	589.461	493.157	392.097	308.014	218.651	178.567
574.668	2971.18	1418.11	1031.51	1802.38	2295.12			574.668	75.7937	603.084	518.753	400.801	316.816	249.287	160.861
575.453	2979.13	1394.53	1033.07	1804.38	2317.26			575.453	85.5182	616.896	499.706	403.451	325.292	234.528	159.009
576.238	2990.57	1382.41	1031.48	1810.19	2342.38			576.238	92.9617	602.658	467.656	410.3	334.023	216.952	163.689
577.022	2994.27	1391.57	1035.92	1802.59	2343.87			577.022	105.564	588.291	457.434	406.623	325.978	201.643	177.125
577.807	2985.43	1386.36	1026.93	1768.14	2320.31			577.807	97.0839	591.934	480.744	400.814	341.483	203.028	189.976
578.591	2962.44	1353.58	1017.94	1722.39	2287.97			578.591	98.3241	604.699	480.363	392.767	327.777	198.761	184.861
579.375	2942.91	1326.54	1020.86	1700.62	2269.61			579.375	92.7429	616.634	489.474	397.835	331.631	221.939	183.815
580.16	2928.12	1344.67	1037.78	1716.22	2275.92			580.16	87.0977	598.907	487.046	413.92	306.929	228.072	169.154
580.943	2899.96	1372.81	1035.22	1745.99	2307.76			580.943	86.7391	593.886	484.498	412.308	314.163	222.115	162.27
581.726	2861.45	1370.54	1019.13	1759.22	2342.99			581.726	95.2911	600.13	479.779	411.629	307.86	202.741	158.665
582.511	2862.22	1342.56	1023.66	1742.43	2356.23			582.511	94.4422	599.837	498.696	404.845	327.975	207.689	165.862
583.295	2909.38	1347.22	1067.71	1713.65	2338.52			583.295	76.8377	589.464	493.697	405.44	341.095	214.57	178.344
584.078	2945.09	1381.16	1100.99	1700.7	2312.3			584.078	71.3627	594.64	489.534	418.003	342.072	219.622	165.572
584.862	2928.9	1405.95	1086	1714.39	2294.9			584.862	76.7808	588.655	477.307	401.104	328.505	234.119	161.221
585.645	2900.67	1392.86	1035.26	1738.15	2288.91			585.645	84.7142	582.689	478.799	403.129	308.211	235.82	149.474
586.428	2892.15	1370.21	1018.28	1758.86	2291.19			586.428	96.4633	592.061	482.589	406.479	314.977	222.933	165.543
587.213	2899.49	1367.47	1043.22	1773.91	2306.54			587.213	96.2747	619.167	496.442	419.869	331.163	213.946	172.214
587.995	2907.97	1391.61	1070.56	1773.59	2331.13			587.995	78.1153	608.421	495.645	410.741	360.087	216.792	173.236
588.778	2906.79	1414.74	1066.26	1752.21	2356.93			588.778	55.7233	610.233	462.541	412.628	342.484	218.19	180.478
589.561	2878.5	1412.3	1055.68	1731.51	2373.15			589.561	67.0002	598.443	448.195	411.939	314.235	225.008	177.06
590.343	2845.05	1392.57	1060.62	1747.06	2371.93			590.343	84.9738	608.335	468.134	408.11	294.786	229.392	165.431
591.127	2854.36	1374.96	1075.39	1783.95	2345.75			591.127	97.7347	611.202	489.437	408.481	318.586	241.998	157.886
591.909	2908.83	1355.94	1096.42	1800.84	2301.33			591.909	93.7287	626.775	481.988	410.252	314.484	232.05	170.588
592.692	2960.85	1332.98	1110	1783.58	2254.11			592.692	107.293	606.999	485.373	405.057	294.493	222.969	180.29
593.474	2974.13	1332.23	1102.99	1775.66	2225.45			593.474	80.0553	589.046	491.28	403.382	277.802	215.702	174.517
594.256	2950.3	1351.47	1076.68	1785.54	2233.11			594.256	80.8499	601.621	488.818	407.896	302.512	220.997	147.338
595.038	2921.94	1359.8	1058.41	1787.27	2274.56			595.038	78.404	616.379	482.761	423.957	307.815	233.011	125.387
595.82	2929.14	1349.56	1053.48	1759.12	2323			595.82	119.125	623.222	486.176	419.397	303.584	230.402	132.102
596.602	2974.84	1361.15	1064.56	1745.47	2343.74			596.602	100.265	611.243	500.161	410.524	324.106	230.14	158.669
597.384	3019.25	1393.43	1097.46	1769.79	2329.59			597.384	92.7234	590.882	482.082	406.875	350.081	219.49	167.214
598.167	3025.93	1416.64	1134.68	1810.03	2297.67			598.167	77.5504	589.04	476.869	416.438	333.882	223.95	164.318
598.949	3009.41	1414.35	1145.45	1818.65	2288.03			598.949	103.178	600.563	485.538	407.382	331.967	243.561	162.437
599.73	2987.03	1421.07	1126.59	1803.63	2322.99			599.73	84.5294	599.65	494.371	412.471	345.366	265.992	165.109
600.512	2996.8	1448.79	1109.6	1795.48	2390.77			600.512	92.5696	589.739	495.383	414.929	349.591	256.621	155.528
601.293	3033.49	1474.74	1115.39	1810.11	2438.89			601.293	110.032	600.237	488.595	426.813	340.364	247.739	154.949
602.075	3084.72	1469.45	1141.57	1835.31	2441.99			602.075	123.87	613.405	497.151	412.934	353.445	249.014	161.326
602.856	3120.09	1460.43	1159.54	1857.52	2419.99			602.856	121.144	628.078	483.255	407.813	348.64	251.905	163.517
603.637	3155.85	1477.39	1152.51	1866.47	2418.49			603.637	117.884	638.271	490.15	412.455	353.509	229.177	161.242
604.417	3171.24	1506.02	1142.52	1860.69	2445.33			604.417	114.943	630.216	486.826	424.294	343.252	236.225	164.925
605.198	3155.73	1507.79	1156	1853.43	2482.17			605.198	117.055	617.173	496.611	433.336	345.5	251.191	177.509
605.979	3132.54	1481.99	1184.18	1850.44	2497.62			605.979	133.556	631.836	495.812	435.635	337.969	257.324	171.339
606.76	3132.81	1454.46	1181.38	1844.63	2483.62			606.76	127.63	625.705	499.75	436.885	358.433	244.541	168.901
607.54	3128.3	1446.94	1143.36	1836.99	2447.64			607.54	104.011	613.249	502.085	426.25	354.669	245.571	154.387
608.321	3100.32	1461.23	1098.33	1843.63	2418.67			608.321	100.408	600.621	494.262	427.744	352.249	243.269	164.92
609.102	3069.21	1473.04	1095.89	1862.55	2399.66			609.102	93.6715	623.381	478.475	427.7	331.286	237.72	170.785
609.882	3054.5	1464.39	1128.64	1870.46	2383.71			609.882	92.8176	627.488	483.194	422.026	318.021	223.615	178.903
610.661	3044.23	1446.78	1175.75	1860.01	2364.48			610.661	77.8723	612.413	483.141	413.872	323.743	223.016	172.953
611.442	3060.54	1440.81	1194.22	1846.15	2364.78			611.442	78.6802	596.678	482.216	413.181	335.631	236.793	172.36
612.222	3091.05	1447.32	1180.22	1840.78	2385.44			612.222	74.5211	592.228	491.271	414.441	335.375	235.219	164.08
613.002	3102.51	1455.2	1143.93	1840.87	2406.14			613.002	74.4119	604.325	513.07	415.52	329.738	225.193	161.423
613.782	3070.3	1455.4	1126.29	1843.68	2400.71			613.782	78.1603	614.107	521.56	420.109	333.168	228.008	170.2
614.561	3052.58	1438.49	1139.3	1845.49	2375.68			614.561	96.1268	615.633	503.757	430.729	337.638	247.1	176.021
615.341	3057.5	1417.11	1169.93	1835.83	2357.7			615.341	94.1185	604.087	484.169	436.154	333.51	253.476	177.946
616.121	3054.85	1413.68	1183.83	1814.37	2360.02			616.121	90.9591	599.689	487.119	439.459	326.153	231.327	176.344
616.901	3018.26	1433.55	1164	1796.67	2373.15			616.901	96.1125	602.291	512.241	435.694	355.671	228.398	171.154
617.679	2988.54	1451.56	1125.28	1802.65	2378.44			617.679	102.374	602.704	505.99	423.956	354.35	243.317	162.801
618.458	2988.59	1450.97	1093.62	1823.17	2378.39			618.458	107.547	603.752	488.707	418.387	326.18	247.104	160.085
619.238	3009.42	1451.68	1088.62	1838.36	2372.27			619.238	112.316	602.654	481.261	419.763	301.448	223.539	159.272
620.016	3031.09	1459.07	1100.73	1837.28	2359.22			620.016	103.483	623.895	497.553	431.932	334.429	215.844	167.173
620.796	3053.5	1458.36	1120.09	1829.96	2342.77			620.796	84.9289	632.298	505.007	428.823	327.868	228.8	166.448
621.575	3072.4	1434.83	1130.52	1818.45	2337.37			621.575	96.5597	625.465	502.73	411.942	312.637	231.002	154.01
622.353	3062.04	1423.32	1134.52	1806.12	2342.23			622.353	115.054	596.797	484.299	398.994	308.296	230.676	141.133
623.132	3015.86	1420.47	1130.63	1806.19	2345.61			623.132	120.118	594.606	478.775	408.311	315.573	228.433	156.25
623.91	2968.52	1422.16	1126.39	1823.9	2344.96			623.91	97.5965	590.206	508.083	413.45	306.343	217.736	161.528
624.689	2950.71	1418.37	1116.19	1836.4	2341.35			624.689	88.8668	603.115	507.968	416.078	320.723	212.87	152.953
625.466	2950.72	1420.92	1104.1	1825.59	2337.98			625.466	81.4371	615.132	493.752	415.003	333.195	204.518	149.271
626.245	2948.04	1399.48	1095.5	1809.15	2335.46			626.245	95.6013	615.541	482.303	416.653	312.043	229.749	163.583
627.024	2959.05	1378.14	1095.85	1806.57	2335.29			627.024	86.4438	610.24	501.479	415.197	289.417	243.602	159.841
627.801	2980.45	1376.06	1104.33	1807.64	2331.64			627.801	85.5568	620.743	494.667	422.435	288.562	244.616	151.181
628.58	2996.28	1391.02	1113.98	1791.91	2327.24			628.58	89.1242	610.96	482.166	427.332	304.134	215.279	135.128
629.357	2989.15	1389.24	1116.59	1766.85	2331.59			629.357	101.453	595.766	477.146	412.201	309.55	217.238	141.035
630.135	2975.59	1409.94	1103.29	1752.75	2343.19			630.135	99.2635	595.802	471.377	411.826	316.148	239.817	149.165
630.912	2962.07	1442.46	1089.79	1757.42	2341.69			630.912	91.6801	602.073	476.257	410.486	313.246	250.016	182.026
631.689	2955.46	1431.59	1083.43	1770.5	2309.04			631.689	101.875	604.629	477.319	430.477	309.046	240.446	180.833
632.467	2947.07	1365.04	1086.25	1785.39	2261.01			632.467	103.286	597.38	484.987	417.709	313.623	228.543	170.592
633.244	2922.57	1337.01	1094.39	1791.59	2238.94			633.244	96.2129	607.719	491.032	401.368	326.773	236.091	152.735
634.022	2892.37	1363.4	1100.26	1775.72	2260.78			634.022	96.1735	599.32	477.103	396.265	324.912	229.461	152.991
634.799	2890.91	1381.78	1083.97	1744.67	2297.56			634.799	83.8972	600.19	477.482	417.358	321.788	214.698	157.567
635.575	2922.11	1365.54	1046.84	1744.24	2307.78			635.575	71.407	571.928	485.138	421.786	291.042	205.231	161.586
636.353	2947.06	1370.86	1028.99	1794.12	2286.78			636.353	71.7708	578.183	503.18	421.072	287.205	208.591	169.804
637.129	2935.44	1402.73	1040.99	1838.3	2259.37			637.129	98.5032	579.28	505.617	425.457	299.825	205.753	164.055
637.906	2902.16	1419.95	1063.15	1812.1	2260.72			637.906	103.79	594.525	499.318	422.951	334.255	208.032	170.666
638.683	2876.38	1394.43	1064.99	1747.02	2291.7			638.683	89.0802	584.5	497.39	418.399	320.039	216.643	161.625
639.459	2877.28	1362.77	1066.02	1726.06	2318.22			639.459	87.352	586.303	492.822	422.593	317.219	231.318	160.462
640.235	2891.17	1349.8	1071.81	1758.51	2307.1			640.235	92.5085	585.691	490.247	423.862	303.938	220.058	152.18
641.013	2892.91	1363.76	1080.55	1773.11	2288.29			641.013	97.6221	604.999	473.45	407.511	324.399	225.916	160.618
641.789	2875.51	1388.81	1075.82	1739.72	2307.19			641.789	90.051	599.502	465.535	398.485	315.8	218.81	162.908
642.564	2855.75	1423.1	1068.37	1702.99	2364.08			642.564	97.8912	588.931	464.53	399.223	315.471	229.295	172.224
643.34	2846.87	1440.95	1065.95	1709.45	2397.13			643.34	108.247	592.383	470.03	411.516	305.912	239.523	167.166
644.117	2841.84	1432.57	1061.32	1744.14	2359.39			644.117	104.553	604.616	489.472	422.697	309.994	242.152	154.363
644.893	2837.44	1408.22	1054.14	1779.09	2264.97			644.893	91.7141	613.833	501.356	431.099	301.126	214.718	154.81
645.668	2845.65	1399.36	1044.75	1799.27	2193.11			645.668	83.0519	611.613	496.945	419.399	286.921	192.9	169.719
646.443	2877.39	1396.77	1056.87	1808.65	2196.67			646.443	86.945	613.209	482.639	396.728	299.248	220.549	171.379
647.219	2908.23	1381.36	1072.26	1804.96	2243.38			647.219	82.822	617.646	482.762	381.766	312.49	234.917	164.415
647.994	2909.58	1360.17	1083.46	1794.14	2270.09			647.994	72.538	638.269	489.858	392.882	318.666	225.773	162.43
648.771	2886.27	1366.54	1068.58	1779.38	2272.12			648.771	79.5204	611.428	490.859	412.096	315.203	212	165.554
649.546	2880.41	1397.58	1054.18	1766.33	2285.03			649.546	91.0637	593.601	479.059	427.872	305.724	215.39	158.502
650.321	2909.98	1418.98	1046.1	1761.14	2296.03			650.321	98.7049	596.034	472.808	420.303	315.642	202.953	163.354
651.096	2946.54	1426.78	1066.16	1771.92	2279.15			651.096	88.2045	615.693	489.725	416.507	318.54	190.731	171.28
651.87	2950.36	1433.12	1101.46	1794.05	2241.31			651.87	79.0463	610.823	495.752	419.126	322.693	213.429	177.112
652.645	2911.37	1426.73	1132.35	1808.57	2223.79			652.645	70.6974	612.039	490.949	415.884	313.12	234.15	166.811
653.42	2860.07	1391.45	1129.34	1800.81	2233.32			653.42	69.3825	600.672	486.086	409.355	314.966	228.586	153.42
654.194	2819.3	1374.9	1115.05	1777.42	2261.41			654.194	88.2116	593.185	478.868	408.729	327.68	221.924	152.533
654.969	2815.41	1407.06	1107.38	1757.8	2288.07			654.969	94.4415	603.073	483.824	422.299	327.526	228.448	160.883
655.743	2834.28	1454.64	1097.13	1759.15	2295.48			655.743	110.818	634.174	484.778	411.083	324.118	236.983	168.033
656.518	2857.4	1458.79	1060.66	1778.94	2281.34			656.518	90.2501	624.559	495.041	417.276	309.492	244.179	174.071
657.292	2869.01	1436.49	1038.07	1805.65	2274.47			657.292	93.003	614.135	479.599	397.164	313.385	227.204	169.596
658.066	2895.17	1417.4	1058.28	1822.19	2301.24			658.066	81.5151	599.592	474.644	399.117	308.48	214.616	172.442
658.84	2930.31	1416.99	1104	1831.97	2347.93			658.84	108.248	604.079	472.617	403.919	317.93	210.129	167.133
659.614	2942.91	1424.34	1118.79	1835.9	2389.06			659.614	108.931	608.818	470.591	431.857	313.728	219.504	161.268
660.388	2921.7	1441.97	1098.01	1837.86	2408.3			660.388	114.303	614.849	489.884	427.405	309.396	218.858	163.015
661.162	2904.23	1454.57	1062.54	1827.28	2404.86			661.162	112.362	619.541	514.482	418.969	304.62	228.416	168.35
661.936	2932.32	1456.8	1066.26	1811.34	2378.6			661.936	101.573	611.034	507.684	415.186	312.749	226.077	165.193
662.708	2985.12	1448.5	1105.94	1797.74	2352.03			662.708	96.7952	638.444	499.71	405.201	331.581	226.829	152.154
663.482	3023.42	1441.77	1138.27	1802.99	2355.57			663.482	79.4392	623.652	475.114	403.347	328.16	216.799	159.407
664.255	3035.47	1445.96	1119.58	1816.01	2398.47			664.255	83.7412	606.121	473.056	401.028	317.652	220.141	160.875
665.029	3050.92	1468.21	1116.58	1821.77	2441.54			665.029	84.93	597.541	465.35	422.2	309.762	226.788	164.86
665.802	3051.13	1488.83	1157.26	1814.5	2440.05			665.802	105.73	608.181	484.652	432.92	317.247	236.343	161.423
666.574	3025.65	1489.27	1197.87	1811.97	2401.77			666.574	110.86	597.73	474.449	426.996	320.073	225.201	177.681
667.347	2993.63	1472.73	1174.62	1815.02	2378.68			667.347	103.391	592.326	477.456	412.824	332.366	221.582	184.597
668.121	2984.28	1462.65	1128.48	1814.63	2386.42			668.121	104.385	615.031	488.125	408.562	338.527	227.285	186.857
668.894	2981.52	1452.9	1099.95	1811.35	2378			668.894	93.376	617.728	483.434	415.889	341.168	234.007	170.553
669.667	2974.4	1434.06	1089.93	1817.23	2329.7			669.667	81.2789	618.47	480.409	415.308	324.878	239.298	161.45
670.438	2954.45	1398	1078.96	1826.28	2287.02			670.438	91.2229	621.798	498.519	428.446	307.876	226.405	153.196
671.211	2914	1370.67	1076.67	1824.76	2298.09			671.211	83.0892	627.733	522.118	429.613	303.11	215.324	156.904
671.984	2889	1373.49	1104.32	1807.43	2338.41			671.984	80.0708	613.277	517.654	422.68	315.297	222.778	161.976
672.755	2905.8	1404.42	1145.06	1782.15	2360.69			672.755	83.2761	602.278	498.174	418.686	336.597	227.946	162.962
673.528	2939.35	1431.68	1149.98	1758.2	2358.06			673.528	102.319	610.222	492.594	400.363	339.727	220.094	170.508
674.3	2937.54	1442.8	1087.38	1746.72	2358.86			674.3	88.5119	615.131	495.307	393.443	333.077	202.662	167.803
675.071	2924.81	1449.63	1025.92	1750.48	2368.37			675.071	77.8797	602.13	504.971	414.956	305.872	206.369	167.587
675.844	2928.92	1443.99	1041.28	1763.41	2370.8			675.844	90.4613	599.481	500.838	420.075	306.712	210.335	159.846
676.616	2962.72	1416.83	1120.59	1783	2352.78			676.616	102.147	608.754	492.56	408.714	309.138	228.921	157.876
677.387	3014.55	1384.1	1171.7	1808.29	2331.68			677.387	114.215	633.172	503.67	414.909	319.211	242.999	160.456
678.159	3063.67	1380.58	1163.57	1831.46	2329.92			678.159	95.6065	628.31	493.83	432.85	308.706	245.7	172.392
678.93	3078.71	1410.77	1136.21	1836.56	2358.51			678.93	81.5168	621.197	497.158	425.709	319.973	231.923	178.779
679.702	3054.65	1446.28	1128.29	1827.68	2389.33			679.702	91.28	614.358	491.201	418.823	322.676	225.152	161.361
680.472	3020.77	1461.77	1141.96	1817.97	2388.45			680.472	109.442	628.817	496.727	419.378	338.269	222.325	157.514
681.244	2983.75	1449.58	1161.92	1814.05	2338.79			681.244	112.126	614.633	464.639	409.384	328.105	224.448	159.816
682.014	2947.34	1430.08	1173.52	1804.29	2280.13			682.014	107.689	611.16	471.812	408.921	337.825	208.386	161.887
682.786	2909.84	1415.94	1158.42	1783.15	2258.99			682.786	115.253	605.182	488.964	418.096	311.724	220.637	165.009
683.556	2861.74	1417.01	1134.25	1755.22	2293.49			683.556	104.121	613.268	505.629	418.29	308.272	220.17	174.514
684.328	2785.81	1418.29	1124.88	1730.86	2344.75			684.328	89.7481	596.063	492.545	418.241	316.358	234.355	180.258
685.098	2724.93	1405.06	1148.65	1725.76	2377.3			685.098	86.3526	593.94	489.481	421.256	331.483	234.68	167.319
685.869	2755.54	1368.39	1166.24	1749.85	2369.82			685.869	106.085	580.23	478.309	413.489	326.182	236.59	165.61
686.639	2877.48	1345.65	1152.22	1790.38	2337.38			686.639	100.066	597.028	497.598	404.661	330.531	225.889	164.179
687.409	2987.51	1365.19	1088.16	1812.94	2308.8			687.409	106.346	596.448	475.597	393.746	342.334	234.987	164.447
688.18	3003.56	1413.16	1027.04	1809.3	2310.85			688.18	114.074	618.673	476.741	401.797	336.228	243.991	162.62
688.95	2950.44	1433.93	991.567	1799.98	2324.86			688.95	96.8178	621.802	472.238	410.272	332.39	233.592	167.324
689.721	2897.47	1420.13	1004.87	1800.27	2322.91			689.721	80.243	633.288	494.945	430.768	336.799	217.422	153.493
690.49	2876.82	1414.26	1028.74	1798.18	2304.41			690.49	91.6502	621.836	491.581	422.958	342.024	216.88	153.965
691.259	2880.95	1436.24	1050.17	1787.53	2293.16			691.259	119.62	615.05	504.007	401.834	353.112	226.51	152.854
692.03	2890.25	1445.77	1038.38	1778.07	2305.47			692.03	119.791	611.551	492.699	397.183	343.485	210.479	167.47
692.799	2888.34	1403.29	1021.83	1775.84	2342.38			692.799	106.02	609.726	484.074	405.053	330.321	200.585	159.61
693.569	2879.35	1356.32	1024.65	1767.83	2379.71			693.569	93.3353	605.692	476.75	412.796	305.118	186.275	153.318
694.338	2874.27	1352.55	1051.61	1743.7	2372.14			694.338	90.4768	612.01	487.553	414.634	311.28	201.173	152.122
695.108	2874.66	1392.66	1067.35	1713.89	2316.94			695.108	96.3576	589.175	485.839	406.93	307.674	211.532	167.952
695.877	2874.48	1416.84	1059.36	1697.36	2267.04			695.877	79.7479	577.561	486.707	402.991	303.693	218.19	181.718
696.646	2871.3	1411.12	1046.82	1696.78	2264.4			696.646	77.484	572.48	495.439	396.358	297.746	226.252	168.544
697.415	2872.7	1379.69	1038.83	1708.9	2282.21			697.415	85.1956	597.397	502.892	400.728	318.485	214.409	153.892
698.185	2880.23	1365.37	1040.03	1736.91	2285.03			698.185	98.3849	588.981	503.131	396.788	329.819	219.41	143.061
698.953	2892.38	1376.06	1041.65	1768.66	2281.4			698.953	91.8974	611.073	504.875	403.927	300.239	200.393	148.335
699.722	2901.9	1393.95	1047.39	1776.47	2305.37			699.722	97.7519	618.31	492.516	407.609	295.005	218.459	154.121
700.49	2913.42	1381.89	1053.73	1761.44	2349.78			700.49	98.1696	615.278	482.576	408.143	296.674	204.435	146.731
701.259	2908.94	1375.16	1053.22	1756.26	2374.62			701.259	91.573	609.824	479.281	418.378	316.137	218.997	141.111
702.027	2882.32	1403.78	1031.19	1764.39	2361.73			702.027	84.3361	603.181	488.769	416.314	294.068	200.966	133.736
702.795	2868.4	1433.67	1006.06	1763.57	2346.95			702.795	92.3828	616.245	484.053	403.755	289.992	200.048	148.921
703.565	2902.27	1407.06	1016.65	1756.64	2355.22			703.565	94.14	615.561	498.277	383.224	308.006	193.482	162.453
704.333	2945.64	1356.88	1061.43	1764.14	2367.63			704.333	80.0149	628.855	492.851	395.727	335.47	205.593	176.671
705.101	2937.66	1349.12	1090.1	1772.55	2356.46			705.101	78.0613	608.477	489.071	400.956	344.883	209.923	169.911
705.869	2892.88	1384.8	1082.52	1760.99	2337.55			705.869	72.6747	597.623	486.364	399.613	340.141	218.547	165.17
706.637	2854.06	1409.09	1058.21	1743.57	2327.91			706.637	77.1145	593.388	517.218	393.85	342.217	204.458	172.494
707.404	2838.73	1387.87	1044.94	1744.53	2316.86			707.404	81.8518	606.59	512.694	391.84	322.23	198.836	150.63
708.172	2821.83	1349.43	1039.09	1754.51	2287.86			708.172	89.7432	612.768	499.96	396.507	298.438	195.67	149.888
708.94	2805.19	1344.84	1050.97	1753.41	2256.06			708.94	80.8358	614.615	469.792	397.921	301.015	216.916	153.312
709.707	2790.08	1375.03	1070.77	1743.78	2241.37			709.707	70.9043	595.266	465.615	412.99	320.043	210.346	177.088
710.475	2797.96	1391.12	1074.76	1735.59	2253.04			710.475	80.1148	580.413	471.415	407.502	324.6	219.935	165.746
711.242	2827.82	1371.59	1040.27	1731.43	2286.43			711.242	93.9716	581.025	486.543	406.179	326.771	217.552	169.516
712.009	2875.65	1355.89	1016.29	1730.73	2325.08			712.009	102.626	611.92	496.998	405.175	328.192	220.288	155.847
712.775	2903.03	1365	1051.96	1739.3	2341.19			712.775	107.017	580.394	490.221	408.435	328.466	218.943	141.566
713.542	2895.63	1392.45	1127.89	1746.89	2337.22			713.542	104.712	570.254	464.829	387.405	324.026	208.58	128.102
714.31	2871.93	1412.38	1155.42	1743.73	2346.4			714.31	95.1805	567.855	459.882	378.809	328.22	215.397	140.714
715.076	2866.37	1426.45	1106.54	1729.02	2381.51			715.076	84.1557	583.913	473.934	393.274	324.543	213.122	150.735
715.843	2867.29	1425.86	1030.83	1728.08	2402.88			715.843	88.8195	570.543	485.365	413.357	322.547	213.009	159.409
716.61	2861.81	1421.15	1010.92	1750.39	2379.13			716.61	74.5314	594.426	481.231	416.266	334.742	214.494	152.519
717.377	2890.37	1420.87	1059.4	1787.13	2342.44			717.377	79.2361	606.512	474.74	416.565	335.18	239.982	157.285
718.144	2984.87	1435	1125.52	1810.5	2353.56			718.144	103.872	616.199	483.144	399.817	320.423	244.713	151.785
718.909	3100.67	1443.78	1156.42	1828.2	2418.69			718.909	110.429	620.898	482.201	396.216	308.58	232.174	149.788
719.675	3176.61	1434.27	1167.03	1865.75	2492.85			719.675	90.8085	619.273	497.535	408.826	330.802	223.974	156.969
720.442	3221.82	1438.06	1185.67	1931.51	2545.85			720.442	88.7308	616.692	501.144	417.672	334.68	219.367	172.685
721.208	3262.49	1479.98	1202.17	1989.04	2587.66			721.208	95.7975	605.771	514.039	405.217	328.123	226.214	175.063
721.973	3298.41	1547.73	1198.85	2011.55	2618.38			721.973	102.927	610.931	510.008	397.556	326.247	239.365	162.056
722.739	3313.18	1587.77	1188.53	2014.4	2628.27			722.739	106.411	607.135	516.259	399.532	359.631	253.188	165.622
723.505	3330.53	1586.96	1181.81	2021.24	2624.11			723.505	113.816	612.737	507.899	412.109	359.485	253.82	173.185
724.27	3348.42	1569.92	1190.86	2026.84	2633.26			724.27	107.769	636.859	515.146	421.441	350.297	226.847	179.445
725.036	3348.53	1556.5	1221.91	2002.93	2650.54			725.036	124.68	648.335	514.731	418.475	348.923	194.038	165.031
725.802	3297.32	1529.85	1254.99	1954.7	2653.14			725.802	105.521	635.75	517.426	417.79	352.931	193.081	146.019
726.566	3234.51	1479.56	1245	1909.74	2627.57			726.566	94.0779	610.751	510.713	423.614	324.137	223.401	139.452
727.332	3180.83	1464.13	1198.2	1893.25	2586.91			727.332	80.8861	609.853	514.058	421.053	303.984	233.959	159.562
728.098	3148.74	1485.52	1162.14	1889.8	2537.41			728.098	108.068	603.861	522.97	408.916	313.174	234.359	178.048
728.862	3104.24	1494.39	1150.84	1885.68	2482.86			728.862	93.1482	607.925	523.938	413.329	321.734	214.167	187.849
729.628	3053.14	1455.27	1143	1869.5	2430.76			729.628	95.3874	619.371	516.716	418.017	308.625	214.003	176.684
730.393	2999.25	1432.73	1113.95	1838.38	2387.52			730.393	66.7796	629.584	505.064	423.704	296.244	238.361	163.12
731.157	2981.73	1442.12	1085.6	1788.48	2356.81			731.157	62.6433	624.457	502.699	423.231	295.142	243.787	150.626
731.922	2979.34	1453.43	1078.59	1745.84	2340.21			731.922	75.3682	635.155	494.42	415.231	316.734	225.712	152.947
732.686	2957.39	1436.73	1105.76	1736.44	2340.77			732.686	101.224	629.494	499.472	400.921	322.884	207.699	159.383
733.451	2893.3	1405.72	1121.6	1749.23	2334.8			733.451	97.8095	622.05	509.095	398.253	320.423	205.723	169.171
734.215	2851.54	1365.9	1109.33	1744.89	2307.27			734.215	89.1504	606.733	501.406	405.284	296.986	199.329	159.839
734.98	2866.73	1332.5	1080.29	1712.82	2270.6			734.98	85.159	603.189	496.824	401.577	303.635	217.913	141.165
735.743	2915.85	1324.05	1078.59	1682.41	2257.29			735.743	83.2557	601.193	512.706	396.154	317.768	237.733	132.23
736.508	2922.1	1342.43	1093.18	1675.23	2263.5			736.508	80.5416	600.023	524.341	382.1	325.374	240.767	152.763
737.271	2871.5	1366.05	1106.86	1686.34	2269.28			737.271	73.9469	606.383	506.408	384.244	318.182	232.699	165.725
738.035	2815.75	1370.25	1098.92	1704.99	2272.62			738.035	63.5781	618.747	485.895	393.958	324.489	225.24	163.714
738.799	2814.23	1358.89	1081.26	1731.23	2293.03			738.799	77.5102	627.841	487.713	410.435	328.235	229.097	146.787
739.562	2857.69	1357.75	1065.85	1760.87	2335.3			739.562	86.6236	626.093	480.774	408.031	312.735	234.461	149.857
740.327	2906.22	1394.09	1072.45	1777.46	2375.4			740.327	80.601	612.759	463.754	405.479	292.976	241.546	157.146
741.09	2948.45	1438.91	1094.51	1767.76	2388.59			741.09	70.1221	622.38	483.902	414.716	308.01	237.271	150.333
741.853	2995.93	1456.49	1105.99	1741.04	2378.25			741.853	78.8706	616.385	503.847	416.014	327.351	234.625	132.483
742.617	3033.37	1453.56	1078.13	1731.54	2374.59			742.617	94.3758	619.956	527.631	412.933	319.501	217.539	138.716
743.38	3028.97	1459.78	1035.12	1756.42	2386.66			743.38	99.4987	604.835	513.618	409.893	299.754	213.202	155.474
744.142	2991.81	1465.43	1024.63	1791.86	2400.85			744.142	88.6966	622.025	525.981	416.702	300.189	211.059	166.596
744.906	2965.3	1441.53	1067.96	1799.48	2402.63			744.906	91.0463	618.061	503.737	417.245	300.447	236.405	165.347
745.669	2964.4	1404.7	1116.24	1779.24	2397.58			745.669	99.9823	619.167	501.956	407.569	310.533	229.372	157.277
746.431	2956.14	1377.06	1128.94	1752.35	2387.35			746.431	97.8539	607.626	510.864	415.003	308.043	224.257	150.757
747.193	2931.31	1375.22	1096.63	1730.48	2376.06			747.193	83.0194	604.613	518.532	421.165	324.001	219.829	156.624
747.957	2910.42	1390.06	1056.54	1714.16	2366.2			747.957	92.4858	604.25	520.529	421.572	322.306	240.636	164.599
748.719	2928.32	1406.6	1039.43	1715.82	2363.88			748.719	75.4965	608.237	500.295	405.769	332.638	232.934	175.693
749.481	2970.65	1411.57	1075.14	1738.69	2365.03			749.481	64.326	621.663	499.121	411.647	321.817	227.592	181.5
750.243	2992.99	1412.55	1126.87	1765.96	2366.02			750.243	70.5923	614.678	501.869	418.179	332.978	227.244	180.545
751.005	2960.11	1427.7	1141	1773.27	2369.31			751.005	94.9133	600.477	505.45	413.666	327.89	235.563	161.508
751.769	2914.34	1439.4	1094.29	1762.12	2392.66			751.769	89.7516	586.233	501.186	400.586	322.955	231.668	152.997
752.53	2925.53	1453.23	1068.39	1753.15	2443.42			752.53	87.7441	601.989	495.642	410.427	325.179	229.936	159.696
753.292	2996.84	1464.03	1104.07	1770.52	2495.88			753.292	79.5964	611.845	503.996	422.94	313.093	229.27	170.423
754.054	3070.69	1483.29	1175.75	1815.31	2516.44			754.054	77.0543	615.653	510.481	415.85	317.001	223.469	180.741
754.815	3100.97	1501.47	1217.1	1872.41	2514.18			754.815	92.3966	613.434	532.693	416.128	313.842	226.063	170.37
755.577	3119.1	1549.15	1235.15	1921.13	2537.37			755.577	109.912	614.758	544.643	414.159	315.795	226.4	173.426
756.338	3164.05	1614.93	1243.45	1957.31	2597.6			756.338	104.17	615.253	547.488	420.894	319.973	231.429	176.013
757.1	3235.73	1661.21	1250.81	1983.81	2645.15			757.1	99.0025	626.673	527.207	411.631	342.273	252.664	188.408
757.861	3278.42	1655.47	1252.7	2000.89	2637.72			757.861	98.6731	638.283	523.284	427.345	337.455	259.369	176.059
758.622	3282.4	1622.98	1258.22	1998.52	2600.66			758.622	103.758	627.021	523.973	413.111	336.425	255.261	176.611
759.383	3267.73	1602.27	1268.43	1974.97	2570.55			759.383	102.979	613.127	530.413	406.267	342.906	232.921	184.776
760.144	3239.95	1582.03	1265.84	1939.07	2532.19			760.144	102.412	618.093	518.766	403.504	345.129	246.601	182.78
760.905	3172.95	1556.3	1226.92	1900.33	2462.81			760.905	95.8122	618.963	527.947	413.991	313.261	263.219	177.02
761.666	3101.17	1526.98	1166.1	1854.22	2387.5			761.666	93.2616	624.691	523.838	415.892	321.169	285.352	183.061
762.427	3067.68	1513.39	1116.81	1800.82	2351.05			762.427	98.4909	602.476	518.407	413.477	334.623	276.993	188.678
763.187	3054.18	1486.42	1097.51	1759.28	2354.95			763.187	94.5316	590.825	508.749	425.269	343.046	248.183	188.395
763.948	3016.87	1457.2	1091.1	1753.59	2374.08			763.948	78.8044	580.701	505.857	412.444	325.72	238.453	185.256
764.709	2976.49	1432.92	1096.98	1776.03	2384.1			764.709	76.6981	600.894	489.978	401.559	323.427	230.721	185.472
765.469	2963.82	1415.56	1095.97	1794.01	2382.15			765.469	93.3714	606.787	480.602	403.587	336.881	219.149	171.631
766.23	2965.12	1385.98	1081.52	1790.12	2372.26			766.23	97.2109	608.902	482.707	422.757	332.587	185.83	177.613
766.99	2959.63	1376.04	1060.71	1774.19	2362.99			766.99	77.3448	611.886	498.933	408.32	332.728	195.854	176.64
767.749	2958.34	1399.19	1054.98	1758.8	2348.9			767.749	78.6673	586.503	508.169	403.489	334.085	200.533	177.601
768.509	2956.15	1431.43	1045.58	1743.47	2331.65			768.509	82.0354	580.171	498.322	410.351	341.748	203.719	174.039
769.269	2944.5	1440.37	1028.52	1729.31	2322.8			769.269	83.889	580.096	475.124	422.365	322.117	219.394	172.335
770.029	2917.12	1436.11	1014.71	1717	2333.54			770.029	74.5289	601.726	488.665	417.555	313.507	243.216	155.623
770.789	2895.77	1423.14	1011.08	1703.83	2348.44			770.789	68.8346	598.086	497.734	421.215	303.633	248.016	149.805
771.548	2876.26	1399.57	1001.88	1688.06	2350.55			771.548	62.5853	590.605	498.512	410.288	317.613	225.189	162.946
772.307	2868.84	1369.14	1002.24	1679.64	2334.18			772.307	62.7942	584.536	478.663	412.474	309.892	221.734	180.948
773.067	2863.25	1359.3	1012.8	1687.25	2306.21			773.067	67.9265	590.513	478.911	409.01	327.663	224.724	178.393
773.827	2864.7	1360.99	1023.95	1707.82	2272.71			773.827	59.0314	596.851	471.76	410.01	321.017	236.559	166.002
774.585	2858.25	1364.03	1022.91	1729.74	2250.17			774.585	61.9879	584.622	480.562	408.306	327.286	222.644	172.16
775.344	2850.85	1362.47	1044.09	1742.3	2255.77			775.344	58.6335	583.065	487.39	411.828	326.617	218.322	184.496
776.104	2844.98	1384.21	1094.7	1741.59	2283.6			776.104	66.1075	586.345	502.549	410.304	334	237.62	185.471
776.862	2856.96	1411.01	1131.23	1735.32	2296.12			776.862	70.7936	591.087	504.114	400.098	337.101	240.074	169.989
777.621	2889.54	1421.3	1106.69	1735.77	2265.28			777.621	84.0971	601.133	497.792	401.808	329.684	217.035	166.747
778.38	2933.81	1395	1062.99	1743.77	2218.99			778.38	94.4805	602.585	483.685	404.789	321.329	199.647	163.49
779.138	2962.27	1366.02	1070.65	1746.9	2217.21			779.138	83.9722	609.765	483.214	412.097	316.976	207.021	167.472
779.897	2954.96	1358.45	1110.08	1744.32	2282.32			779.897	75.767	600.332	485.282	403.035	323.315	212.064	162.669
780.655	2927.96	1383.51	1114.67	1750.56	2370.22			780.655	79.8673	593.04	500.404	397.313	330.803	219.331	163.577
781.413	2922.28	1414.33	1072.77	1772.16	2421.02			781.413	99.5071	585.769	497.126	402.861	323.701	200.114	155.437
782.172	2961.46	1430.58	1041.62	1790.87	2420.22			782.172	97.2107	600.138	505.897	410.527	328.882	207.825	152.113
782.93	3017.1	1428.41	1045.99	1795.13	2402.64			782.93	73.8518	608.333	508.917	388.588	325.897	215.686	165.889
783.688	3055.89	1423.57	1063.61	1794.86	2404.65			783.688	75.2199	591.639	521.302	389.858	326.296	228.527	188.202
784.445	3077.73	1432.44	1067.62	1806.85	2420.86			784.445	76.289	588.545	508.104	400.608	327.02	225.057	192.009
785.204	3114.05	1461.93	1074.03	1830.91	2432.45			785.204	91.0855	580.315	511.485	422.415	340.11	224.132	180.076
785.961	3173.66	1516.39	1110.68	1865.04	2446.38			785.961	84.5213	590.055	510.233	419.937	325.941	239.181	172.888
786.719	3237.19	1558.98	1155.85	1903.75	2486.47			786.719	90.576	592.348	524.383	432.402	323.659	220.786	173.81
787.476	3270.99	1559.82	1180.04	1937.8	2540			787.476	100.659	602.871	525.039	420.6	295.501	228.541	172.594
788.233	3257.44	1520.28	1181.01	1960.28	2573.36			788.233	96.7566	608.112	530.753	418.339	311.564	227.569	177.265
788.991	3227.52	1507.94	1192.49	1981.82	2577.13			788.991	103.576	613.86	526.021	427.603	309.153	239.253	176.05
789.748	3250.62	1541.03	1215.93	2012.42	2578.33			789.748	103.829	621.581	525.495	437.428	347.849	206.01	190.353
790.506	3360.55	1589.2	1240.98	2045.58	2598.26			790.506	117.171	619.011	521.532	425.318	339.554	214.267	187.528
791.262	3487.43	1603.02	1259.52	2068.5	2637.05			791.262	105.676	613.577	532.302	422.21	351.616	252.222	175.188
792.019	3543.97	1606.4	1275.99	2081.38	2676.72			792.019	115.349	605.129	537.239	428.452	340.501	255.088	164.735
792.776	3520.59	1634.97	1292.52	2097.9	2698.28			792.776	123.23	611.065	540.243	431.714	347.096	227.388	177.355
793.533	3494.59	1685.01	1303.75	2120.72	2699.12			793.533	130.13	620.777	535.972	419.678	355.179	221.329	190.619
794.289	3510.92	1707.04	1319.28	2137.03	2699.7			794.289	126.499	628.091	536.353	429.397	350.324	238.436	194.294
795.046	3565.27	1706.03	1335.11	2140.52	2717.96			795.046	128.856	620.171	526.53	440.791	332.833	252.556	195.67
795.802	3622.77	1711.15	1340.74	2149.2	2751.64			795.802	116.419	615.051	534.793	452.652	342.742	251.234	179.199
796.558	3673.29	1737.64	1333.97	2173.95	2789.84			796.558	110.589	607.172	558.682	442.8	359.39	245.374	180.386
797.314	3698.32	1748.81	1334.3	2196.52	2818.42			797.314	87.0011	629.229	562.411	428.698	363.671	250.479	194.411
798.072	3689.38	1755.12	1351.49	2193.89	2819.84			798.072	88.0765	630.409	563.028	437.591	357.623	265.16	200.092
798.827	3652.83	1765.34	1369.78	2178.76	2794.47			798.827	99.895	621.934	545.905	449.239	365.18	272.687	186.74
799.583	3617.99	1796.26	1376.79	2176.53	2772.81			799.583	113.844	616.705	550.605	448.928	361.109	255.664	199.024
800.339	3603.36	1815.33	1365.81	2190.6	2772.44			800.339	105.303	631.716	529.212	441.462	365.238	251.905	210.412
801.094	3618.23	1816.07	1352.03	2193.56	2767.19			801.094	113.282	650.588	536.816	443.165	359.482	247.824	204.014
801.851	3651.18	1787.02	1355.97	2173.47	2733.92			801.851	120.088	635.386	537.976	443.364	352.123	224.907	192.859
802.606	3654.22	1754.37	1377.16	2140.49	2697.55			802.606	109.178	623.641	542.711	440.945	351.048	209.209	198.217
803.362	3594.23	1730.73	1382.08	2120.73	2689.27			803.362	92.9382	617.306	534.846	457.449	360.467	239.321	202.36
804.117	3523.87	1736.14	1343.26	2116.41	2693.28			804.117	102.491	632.039	516.454	449.803	351.284	267.435	194.294
804.872	3501.22	1759.59	1286.09	2110.51	2672.1			804.872	109.592	636.99	520.921	430.833	325.874	268.231	188.321
805.627	3495.1	1783.11	1249.55	2082.02	2626.91			805.627	104.733	627.45	523.233	431.637	337.526	256.827	184.851
806.382	3432.61	1781.02	1246.16	2040.46	2581.18			806.382	106.589	620.71	532.33	440.369	315.491	255.917	182.758
807.137	3341.42	1751.61	1244.5	2003.6	2544.6			807.137	109.573	616.77	521.268	442.211	297.279	241.541	186.916
807.892	3270.42	1703.2	1221.75	1975.54	2502.33			807.892	116.117	620.977	521.32	429.019	300.363	250.192	182.157
808.646	3237.32	1653.53	1180.97	1943.5	2457.9			808.646	106.927	612.198	520.131	420.196	349.361	261.831	188.542
809.401	3214.16	1616.29	1143.21	1906.08	2423.87			809.401	103.237	610.655	524.894	414.754	346.117	257.967	187.781
810.156	3199.7	1590.28	1113.26	1871.11	2412.98			810.156	95.8577	614.754	499.317	416.724	347.214	239.938	201.468
810.91	3166.32	1576.28	1102.21	1851.65	2416.34			810.91	95.0009	616.944	487.719	418.003	338.521	228.395	193.577
811.665	3114.99	1568.07	1120.44	1840.7	2423.31			811.665	98.5135	605.363	503.513	417.099	325.45	224.741	181.309
812.419	3057.64	1558.35	1165.02	1820.27	2417.66			812.419	93.0933	590.939	528.002	417.573	299.748	247.01	185.218
813.173	3016.47	1529.21	1181.7	1780.81	2393.2			813.173	92.2982	574.457	501.728	420.655	298.496	223.13	180.84
813.928	2990.09	1509.63	1157.87	1747.36	2353.03			813.928	80.3747	591.56	497.094	422.571	294.214	196.326	176.259
814.682	2987.74	1508.49	1119.88	1738.41	2319.21			814.682	69.4311	609.13	501.908	419.409	315.331	204.617	171.355
815.436	2995.28	1519.11	1111.78	1741.66	2306.19			815.436	64.1144	604.57	488.656	412.377	326.736	237.567	177.048
816.19	2992.72	1493.58	1101.99	1731.62	2304.01			816.19	79.8798	597.316	467.74	413.572	319.843	235.408	173.886
816.944	2968.89	1444.49	1076.54	1716.36	2287.57			816.944	90.2084	582.317	466.006	420.768	297.999	216.253	164.048
817.696	2932.94	1398.44	1049.56	1722.07	2265.03			817.696	96.6139	574.637	488.718	410.608	310.014	227.146	169.202
818.45	2898.53	1407.51	1051.9	1748.93	2260.11			818.45	108.668	576.356	502.404	404.826	332.663	229.023	163.331
819.204	2887.27	1453.54	1064.83	1764.87	2268.73			819.204	110.275	604.85	515.094	409.625	348.586	215.137	161.502
819.957	2894.43	1497.77	1064.76	1760.24	2258.33			819.957	95.8305	614.079	486.184	421.316	334.78	189.982	162.337
820.711	2893.25	1494.52	1052.53	1756.18	2241.23			820.711	77.4196	601.54	480.886	429.518	312.014	197.005	171.749
821.463	2885.79	1462.9	1042.99	1758.7	2260.06			821.463	81.1779	592.268	494.791	416.762	318.038	225.943	168.031
822.216	2886.45	1435.57	1042.32	1744.06	2324.36			822.216	92.7164	587.387	516.659	418.179	300.804	228.961	174.518
822.97	2879.4	1431.68	1052.28	1718.51	2377.05			822.97	102.165	609.239	502.618	419.766	302.152	221.594	164.153
823.723	2851.46	1435.21	1071.12	1718.01	2376.74			823.723	88.3133	600.921	478.273	425.794	305.345	212.658	151.911
824.475	2850.69	1434.47	1087.42	1750.66	2339.47			824.475	81.474	593.939	479.857	410.239	329.271	216.302	139.774
825.228	2896.99	1431.09	1081.97	1780.96	2315.88			825.228	97.5714	587.317	467.641	414.943	293.216	233.439	159.057
825.981	2938.16	1428.62	1074.17	1787.08	2319.95			825.981	104.054	574.521	478.181	419.912	301.139	242.17	160.009
826.732	2929.16	1421.4	1079.75	1777.33	2332.51			826.732	81.7788	561.004	492.397	421.467	300.896	252.058	167.87
827.485	2911.89	1413.63	1092.21	1761.17	2335.09			827.485	71.27	554.827	500.576	418.113	319.442	236.589	174.231
828.238	2926.57	1421.29	1086.14	1746.93	2328.41			828.238	77.5159	578.48	503.449	422.297	312.026	239.532	175.024
828.989	2950.06	1445.69	1087.02	1749.1	2310.7			828.989	82.6526	583.357	508.597	425.591	323.199	234.084	173.913
829.742	2949.68	1461.12	1106.24	1773.59	2280.26			829.742	71.8857	605.101	505.513	425.29	297.416	250.763	163.738
830.493	2936.6	1454.38	1107.48	1794.46	2255.41			830.493	82.798	605.819	498.912	419.053	296.597	239.403	163.461
831.246	2927.09	1439	1069.46	1788.68	2259.25			831.246	95.4148	596.501	519.925	416.94	307.408	231.912	161.209
831.997	2919.81	1436.52	1044.21	1760.39	2280.22			831.997	113.254	570.91	492.389	418.675	329.346	230.622	170.054
832.749	2917.5	1445.15	1068.1	1740.16	2293.03			832.749	95.6412	579.923	472.919	424.026	325.91	232.926	158.092
833.5	2933.95	1461.62	1091.54	1737.88	2297.33			833.5	82.867	584.523	478.382	422.379	316.623	229.824	150.056
834.252	2955.49	1470.48	1078.12	1746.73	2307.13			834.252	72.0106	593.96	505.972	413.512	316.273	232.887	149.327
835.003	2965.13	1468.72	1047.71	1750.09	2304.34			835.003	72.3025	587.633	501.25	412.396	320.286	226.477	158.245
835.755	2951.48	1460.98	1041.76	1756.35	2278.96			835.755	80.3106	596.199	496.221	419.887	326.184	231.704	165.067
836.505	2929.47	1464.4	1054.4	1771.73	2255.15			836.505	87.6358	595.198	487.289	410.13	325.494	235.318	163.268
837.257	2907.94	1465.58	1074.74	1799.03	2265.01			837.257	86.6465	601.515	480.895	395.328	319.493	242.845	156.448
838.008	2896.19	1451.74	1078.29	1813.18	2299.15			838.008	80.7963	585.683	491.305	402.819	315.844	227.788	148.983
838.76	2891.03	1430.68	1066.42	1801.43	2333.31			838.76	87.3306	575.769	495.739	412.113	321.04	224.181	152.233
839.51	2892.11	1410.93	1048.93	1769.13	2349.52			839.51	94.3971	579.286	496.472	408.092	327.966	213.841	161.487
840.26	2904.41	1396.87	1050.25	1749.1	2332.35			840.26	85.0486	586.113	489.848	413.082	314.267	233.079	161.519
841.012	2913.98	1403.87	1060.3	1752.37	2283.09			841.012	77.4476	586.871	488.85	433.802	314.385	244.704	172.048
841.762	2922.12	1436.36	1057.86	1764.1	2231.95			841.762	69.7392	606.979	501.669	428.159	306.372	247.844	167.054
842.512	2925.1	1452.52	1035.47	1760.9	2220.49			842.512	98.2056	612.956	506.053	422.834	314.163	237.733	165.487
843.263	2930	1434.51	1022.25	1747.41	2247.18			843.263	98.5964	599.627	510.333	411.285	311.393	235.421	156.134
844.013	2914.18	1413.86	1036.9	1741.24	2289.05			844.013	101.268	589.522	496.851	416.687	316.333	231.39	155.756
844.762	2888.88	1406.2	1075.1	1746.02	2326.47			844.762	99.3121	607.848	491.069	416.758	313.971	228.258	156.211
845.513	2866.12	1395.95	1098.73	1747.95	2350.84			845.513	109.4	600.946	492.295	422.84	326.747	222.853	172.345
846.263	2875.22	1387.12	1071.93	1741.02	2336.83			846.263	86.4247	589.463	486.652	421.14	323.109	221.424	177.483
847.013	2902.17	1404.45	1006.32	1734.44	2282.25			847.013	90.6492	588.205	487.041	411.943	320.325	223.711	172.741
847.762	2916.12	1438.63	982.204	1737.42	2228.3			847.762	95.5552	595.498	499.174	404.667	312.967	223.12	174.706
848.511	2885.44	1460.19	1027.64	1749.66	2224.15			848.511	97.8173	583.865	511.976	396.788	308.018	227.615	168.412
849.262	2852.56	1451.05	1075.81	1765.35	2265.77			849.262	79.8272	580.507	502.159	400.304	312.055	227.754	155.879
850.011	2858.62	1421.21	1070.85	1776.8	2303.81			850.011	79.8283	585.318	512.763	403.479	323.403	244.695	159.699
850.761	2910.29	1390.37	1041.25	1777.45	2294.85			850.761	90.1036	579.435	521.007	415.475	322.012	238.103	173.317
851.51	2941.4	1373.69	1033.6	1772.53	2242.08			851.51	79.9349	577.414	514.374	423.497	310.36	251.355	167.009
852.259	2921.92	1379.31	1049.71	1771.45	2195.48			852.259	87.2245	585.534	489.857	423.229	312.477	221.63	159.441
853.008	2866.58	1405.28	1074.44	1774.67	2198.37			853.008	96.1336	607.105	471.719	409.497	311.448	210.713	149.953
853.756	2852.34	1432.51	1079.55	1766.72	2247.01			853.756	114.869	614.483	486.275	394.65	313.8	193.491	155.677
854.505	2882.01	1436.84	1057.61	1747.21	2298.61			854.505	93.8903	609.385	501.887	401.091	314.712	214.359	154.478
855.255	2910.5	1418.92	1034.5	1734.96	2321.63			855.255	84.9336	589.267	512.599	408.392	320.106	195.005	168.594
856.004	2906.29	1396.61	1033.56	1749.98	2309.39			856.004	68.5365	577.21	493.437	401	326.108	204.677	172.534
856.753	2906.21	1391.89	1048.58	1775.01	2286.05			856.753	72.9017	575.613	497.053	399.258	316.632	219.697	184.232
857.501	2918.43	1407.61	1052.63	1777.48	2280.64			857.501	84.6634	583.67	486.666	418.918	308.454	239.103	163.675
858.249	2915.61	1435.79	1051.44	1752.08	2293.66			858.249	97.128	566.395	508.486	425.465	295.597	229.861	151.906
858.998	2906.64	1457.77	1045.37	1731.43	2295.57			858.998	89.3192	568.936	520.285	419.036	296.485	219.584	146.418
859.746	2928.61	1465.96	1055.73	1733.77	2282.57			859.746	87.0949	590.677	508.774	411.05	310.779	220.333	159.596
860.494	2964.28	1449.12	1069.28	1740.07	2282.13			860.494	93.0557	606.161	487.04	409.202	317.096	209.309	134.573
861.241	2952	1411.74	1066.94	1731.52	2293.69			861.241	93.9211	586.382	494.2	405.022	309.585	216.409	136.214
861.989	2889.82	1375.19	1036.2	1721.01	2288.11			861.989	79.0964	585.359	510.401	413.752	302.132	227.987	148.369
862.737	2849.53	1354.4	1022.09	1728.76	2268.36			862.737	62.652	584.93	497.704	404.896	319.517	241.59	165.841
863.485	2863.74	1356.29	1048.76	1750.04	2270.04			863.485	61.6022	574.359	483.602	399.24	313.586	236.702	157.252
864.233	2897.03	1378.31	1075.08	1761.7	2292.6			864.233	68.3989	572.127	482.708	394.529	318.452	217.18	162.952
864.98	2903.84	1411.78	1068.42	1753.02	2300.45			864.98	85.9716	563.657	493.963	413.999	315.843	221.646	157.964
865.728	2883.7	1415.86	1058.1	1732.28	2288.59			865.728	77.8876	573.667	495.32	417.79	297.782	219.776	147.588
866.476	2854.19	1395.31	1072.15	1713.84	2285.65			866.476	76.5691	584.802	491.391	415.887	283.058	216.413	155.001
867.222	2830.24	1379.64	1078.66	1703.42	2301.23			867.222	78.1277	597.316	502.498	402.727	298.373	204.52	161.331
867.969	2824.06	1382.2	1044.74	1707.53	2311.09			867.969	89.5344	575.544	500.943	410.464	316.066	193.527	168.319
868.717	2839.76	1371.47	1004.92	1727.07	2305.95			868.717	84.3769	582.776	493.96	415.475	311.125	184.634	155.363
869.464	2874.76	1344.45	1001.55	1748.17	2300.42			869.464	99.6195	591.323	487.463	409.512	296.707	185.962	154.8
870.21	2896.83	1326.8	1046.06	1746.19	2305.09			870.21	91.9241	589.304	498.643	399.87	292.056	208.656	157.444
870.957	2875.85	1323.49	1080.73	1723.57	2309.29			870.957	83.1836	586.797	491.187	406.364	297.736	212.146	173.748
871.704	2840.58	1330.71	1073.65	1713.85	2305.03			871.704	69.5395	595.027	492.223	412.127	306.365	216.794	176.452
872.451	2848.17	1342.2	1036.72	1741.81	2299.52			872.451	82.7334	591.396	469.502	406.906	304.184	221.961	174.545
873.196	2903.42	1364.54	1029.95	1780.99	2294.65			873.196	86.2913	585.347	474.598	414.832	308.682	226.152	167.967
873.943	2947.28	1378.34	1057.31	1787.1	2284.91			873.943	87.93	583.626	488.753	410.936	313.438	215.888	150.599
874.69	2962.27	1380.34	1084.16	1755.56	2269.03			874.69	78.5044	583.433	507.61	406.246	318.533	212.312	148.677
875.435	2950.53	1369.33	1070.84	1730.08	2261.31			875.435	67.8206	583.707	512.646	403.729	328.319	218.741	159.698
876.182	2929.59	1366.91	1032.5	1737.15	2257.17			876.182	80.1376	574.498	517.07	408.696	320.792	215.698	165.74
876.927	2914.91	1371.6	1005.89	1763.11	2253.53			876.927	93.7118	562.127	509.503	404.653	309.648	206.562	164.404
877.674	2940.99	1377.52	1022.56	1777.16	2259.16			877.674	99.5472	560.535	485.901	407.139	315.55	196.818	159.466
878.42	2973	1376.53	1055.52	1774.14	2292.98			878.42	89.8205	584.212	497.208	422.433	335.457	206.964	158.905
879.165	2969.36	1387.7	1071.19	1761.05	2329.8			879.165	81.4148	584.572	508.493	420.796	330.795	214.138	150.527
879.911	2931.87	1404.72	1058.54	1757.78	2343.12			879.911	75.247	591.976	512.257	413.897	317.171	229.915	147.742
880.656	2910.25	1410.18	1039.3	1773.72	2330.69			880.656	94.1264	595.455	503.562	397.774	320.804	232.215	148.731
881.402	2907.48	1394.9	1017.49	1801.37	2312.29			881.402	95.2906	587.987	510.614	406.469	312.785	249.82	161.199
882.147	2921.2	1380.62	1006.4	1808.51	2282.86			882.147	104.342	574.643	503.521	407.786	315.713	248.524	183.198
882.893	2943.8	1378.99	1027.54	1785.53	2250.24			882.893	82.5033	561.319	486.752	396.476	326.587	242.172	174.556
883.637	2956.78	1380.02	1073.18	1752.24	2239.92			883.637	68.9356	568.449	476.973	382.908	316.901	219.845	152.518
884.383	2927.96	1372.62	1102.03	1734.4	2265.21			884.383	52.4043	577.467	497.834	394.837	305.565	214.851	148.868
885.127	2887.89	1361.11	1091.47	1731.04	2296.18			885.127	60.0462	597.9	491.586	401.423	315.255	222.191	171.44
885.873	2880.1	1380.41	1068.24	1726.54	2305.25			885.873	70.1392	587.676	490.193	411.263	317.331	232.532	173.793
886.617	2910.36	1418.41	1054.97	1713.75	2295.43			886.617	75.6484	563.852	492.557	413.492	301.664	222.998	160.159
887.361	2940.85	1431.77	1054.4	1701.16	2283.7			887.361	77.1068	557.786	515.301	416.812	313.712	196.026	158.823
888.107	2937.08	1389.34	1063.21	1705.84	2275.05			888.107	69.59	569.458	491.995	397.572	324.146	185.013	161.791
888.851	2900.67	1347.39	1071.9	1726.32	2270.48			888.851	75.1829	588.28	490.553	392.179	320.927	213.751	162.942
889.595	2851.61	1339.37	1058.55	1746.81	2277.02			889.595	85.124	584.316	495.794	401.5	305.53	218.991	161.867
890.34	2839.81	1361.91	1024.97	1753.11	2293.64			890.34	85.7916	588.181	507.678	408.212	312.711	208.467	159.138
891.084	2851.53	1384.33	1018.26	1751.48	2297.82			891.084	92.9818	570.639	508.932	417.913	308.732	198.216	151.828
891.827	2870.41	1401.61	1052.05	1750.47	2275.37			891.827	81.9238	563.069	497.91	406.454	317.767	222.735	156.51
892.572	2865.08	1398.07	1083.46	1755.56	2246.85			892.572	62.4449	570.054	494.71	407.379	300.501	226.618	163.489
893.316	2874.74	1383.46	1071.77	1766.34	2247.56			893.316	66.9689	582.47	491.752	400.703	302.573	223.558	179.868
894.059	2892.67	1372.96	1046.14	1774.67	2274.37			894.059	81.7033	576.514	493.059	410.067	313.363	222.827	181.958
894.803	2895.08	1370.63	1042.41	1770.92	2299.86			894.803	80.8543	576.18	492.332	413.695	320.396	234.004	181.032
895.547	2860.27	1365.11	1059.4	1753.53	2304.1			895.547	84.0977	584.863	504.14	414.174	315.917	238.374	164.863
896.291	2838.22	1359.81	1063.49	1738.18	2292.51			896.291	92.9258	568.788	500.158	412.767	303.764	216.733	154.681
897.034	2869.31	1362.83	1052.9	1734.28	2274.79			897.034	76.94	573.335	499.323	409.197	297.871	208.021	155.291
897.777	2915.86	1377.44	1037.83	1748.21	2266.64			897.777	60.9111	579.091	491.922	406.941	301.124	214.782	178.053
898.52	2931.67	1402.79	1034.46	1768.63	2277.39			898.52	68.949	584.806	503.275	404.027	320.3	227.727	183.13
899.263	2922.61	1415.45	1044.17	1787.71	2302.41			899.263	75.3663	569.241	508.287	401.855	332.012	221.848	176.801
900.006	2943.62	1392.99	1071.39	1793.98	2328.23			900.006	79.6939	583.485	533.109	417.962	320.983	240.32	156.505
900.75	2986.45	1354.89	1092.36	1794.84	2349.01			900.75	68.7578	591.238	526.249	415.155	315.24	239.727	160.587
901.493	3010.52	1349.81	1098.98	1787.66	2357.99			901.493	63.7902	588.446	518.309	416.759	302.971	239.817	158.59
902.235	2995.69	1395.36	1106.97	1773.87	2340.82			902.235	64.9616	583.576	521.26	420.143	308.495	237.439	165.465
902.978	2980.75	1459.23	1130.24	1763.89	2311.71			902.978	47.0107	587.192	525.021	426.441	325.553	259.917	171.184
903.72	3000.04	1507.37	1140.34	1783.99	2317.61			903.72	40.9757	578.228	514.678	417.018	336.728	240.85	185.748
904.463	3043.09	1524.33	1134.71	1827.66	2376.3			904.463	59.9124	573.082	502.666	414.636	326.506	229.975	186.081
905.205	3087.15	1524.69	1141.58	1863.85	2434.84			905.205	98.978	586.099	520.178	412.975	320.74	230.02	173.53
905.947	3115.3	1517.27	1180.07	1889.17	2455.47			905.947	95.65	598.649	528.91	406.957	332.183	243.453	181.432
906.69	3148.93	1520.64	1214.48	1936.5	2473.47			906.69	97.2035	596.263	535.12	410.287	356.881	238.64	180.519
907.432	3205.76	1546.65	1230.51	2015.73	2537.49			907.432	103.815	593.772	540.393	422.587	383.08	250.166	181.201
908.174	3303.64	1600.68	1240.62	2092.92	2627.48			908.174	100.152	603.205	556.861	421.793	388.253	251.262	179.716
908.916	3415.45	1650.87	1282.65	2148.02	2701.34			908.916	91.6063	620.742	533.783	423.748	363.616	248.552	185.672
909.658	3505.62	1680.3	1342.59	2193.95	2756.94			909.658	92.9945	623.365	546.568	430.948	343.997	247.363	184.863
910.398	3576.66	1700.9	1396.65	2243.35	2815.76			910.398	110.264	622.976	562.136	441.022	351.359	253.94	193.907
911.14	3659.17	1729.14	1421.22	2282.2	2881.45			911.14	115.616	618.832	581.949	433.105	361.329	265.817	204.723
911.882	3758.67	1749.77	1438.04	2304.08	2943.19			911.882	124.976	631.788	570.77	431.168	361.483	266.746	206.065
912.623	3817.49	1757.04	1436.44	2321.27	2993.44			912.623	126.831	627.899	574.85	430.324	347.295	282.905	204.726
913.365	3832.86	1764.97	1421.85	2334.96	3011.08			913.365	102.231	633.176	573.198	447.214	354.35	288.356	207.488
914.106	3827.61	1773.65	1405.41	2324.38	2981.13			914.106	83.9196	622.329	565.873	451.838	376.932	288.065	206.737
914.846	3828.13	1760.09	1421.69	2281.12	2908.19			914.846	102.508	632.084	556.637	454.311	393.792	268.812	198.199
915.588	3787.65	1728.68	1437.91	2228.57	2824.37			915.588	128.855	612.73	558.514	446.14	378.316	274.691	193.904
916.329	3686.98	1695.51	1434.44	2180.36	2747.26			916.329	139.875	611.517	561.67	453.457	362.268	284.012	191.467
917.07	3535.05	1664.83	1400.81	2127.96	2682.44			917.07	118.577	586.626	567.079	449.59	351.519	273.351	198.24
917.81	3389.05	1622.91	1342.95	2052.81	2621.26			917.81	92.4616	598.801	523.736	433.491	345.392	248.89	193.186
918.551	3265.99	1574.79	1253.86	1963.1	2562.58			918.551	82.1201	584.753	491.08	401.137	328.558	240.999	172.788
919.292	3175.06	1525.08	1180.41	1886.24	2505.59			919.292	99.2775	597.651	486.18	398.075	325.742	234.174	157.909
920.033	3113.71	1479.38	1166.05	1852.8	2449.49			920.033	101.598	579.212	527.427	404.693	324.304	215.929	161.008
920.772	3086.13	1443.29	1186.02	1850.77	2393.41			920.772	88.1004	602.103	533.619	411.312	306.805	207.706	178.38
921.513	3061.7	1420.12	1183.27	1842.3	2344.33			921.513	89.8869	586.19	524.73	404.54	304.396	225.326	168.551
922.254	3032.1	1412.66	1153.25	1812.34	2319.52			922.254	88.4541	589.075	513.644	411.581	300.127	249.6	169.191
922.993	2995.06	1420.46	1128.92	1782.36	2323.7			922.993	86.1256	561.472	517.168	414.799	311.83	244.207	174.034
923.733	2945.01	1428.9	1116.21	1764.37	2348.06			923.733	83.3705	580.271	519.551	415.512	316.091	238.143	182.433
924.472	2890.56	1413.05	1106.17	1747.18	2361.14			924.472	73.4523	587.74	514.129	412.663	326.517	231.228	170.831
925.213	2864.55	1377.25	1103.19	1734.59	2349.98			925.213	71.7196	612.926	503.421	404.024	323.312	232.763	172.334
925.952	2879.54	1354.55	1104.3	1740.84	2326.1			925.952	72.1395	604.759	508.156	400.454	302	232.535	174.585
926.692	2887.41	1353.58	1094.73	1760.32	2322.54			926.692	89.8687	593.771	515.754	404.74	302.247	238.049	168.286
927.432	2867.25	1352.85	1073.81	1765.45	2330.72			927.432	81.3772	591.393	515.119	416.829	293.381	235.491	164.299
928.171	2831.17	1340.26	1069.17	1749.24	2328.58			928.171	72.7787	584.653	505.643	414.976	308.64	232.915	165.083
928.911	2824.06	1337.57	1085.24	1726.15	2307.05			928.911	72.7068	578.296	508.866	412.064	309.227	232.882	171.037
929.649	2846.35	1346.79	1108.72	1709.55	2301.18			929.649	91.1381	575.313	506.194	403.947	326.648	233.932	164.723
930.388	2878.65	1360.14	1126.67	1705.35	2319.66			930.388	94.5189	590.746	505.795	392.606	326.709	245.17	164.457
931.128	2899.22	1372.65	1130.03	1722.65	2344.2			931.128	83.5528	588.804	502.143	384.234	323.127	248.975	161.392
931.866	2907.1	1404.68	1114.04	1760.62	2343.36			931.866	61.2881	587.561	511.739	399.302	316.381	238.907	169.965
932.606	2909.64	1429.58	1090.84	1794.47	2333.09			932.606	55.2243	581.164	514.139	415.355	322.841	214.827	161.38
933.344	2901.73	1425.37	1083.66	1802.15	2333.28			933.344	58.902	587.349	510.806	422.765	348.7	231.213	160.293
934.083	2914.17	1393.1	1091.29	1799.09	2347.42			934.083	91.8694	590.819	502.96	413.43	329.588	243.76	167.186
934.821	2952.68	1379.54	1104.33	1816.81	2364.23			934.821	90.8353	595.816	500.111	412.512	301.936	231.545	175.277
935.559	2999.71	1397.63	1116.45	1851.9	2397.71			935.559	87.7972	595.234	505.206	397.472	285.278	228.117	161.201
936.299	3020.6	1431.14	1128.94	1868.07	2453.11			936.299	75.2511	602.291	498.492	386.441	321.408	246.771	168.223
937.037	3046.41	1460.29	1149.95	1856.46	2501.76			937.037	95.0856	594.962	503.278	397.639	333.297	245.567	165.761
937.774	3093.48	1479.47	1176.55	1851.42	2520.53			937.774	97.3544	612.564	508.489	423.151	328.958	221.198	170.514
938.512	3131.22	1493.82	1196.11	1876.24	2521.82			938.512	97.0221	612.154	512.011	422.403	316.784	225.765	159.381
939.251	3131.93	1492.53	1191.18	1906.72	2521.71			939.251	82.0706	606.44	499.761	403.75	320.836	231.475	174.529
939.988	3110.75	1488.99	1170.19	1910.14	2505.69			939.988	84.0707	589.778	510.697	400.775	325.695	232.144	179.46
940.726	3091.96	1482.17	1134.53	1892.06	2471.27			940.726	71.0605	592.254	516.164	413.489	330.774	233.345	179.12
941.463	3063.2	1477.98	1098.98	1878.21	2441			941.463	72.9238	593.119	505.758	420.703	334.52	235.156	169.481
942.202	3026.85	1460.62	1079.49	1870.14	2435.32			942.202	75.9746	582.866	506.385	419.402	332.78	228.545	168.231
942.939	2989.11	1445.48	1083.5	1850	2441.72			942.939	73.1655	591.412	516.398	410.735	330.395	238.199	171.315
943.676	2971.77	1429.62	1068.57	1816.3	2438.77			943.676	69.6733	583.473	514.074	402.67	315.528	234.65	152.528
944.414	2969.67	1419.51	1029.26	1795.71	2414.69			944.414	81.3801	597.387	510.448	399.367	315.577	227.338	157.735
945.151	2971.42	1401.1	1009.93	1799.29	2383.06			945.151	86.7765	600.015	508.059	399.667	310.338	217.346	156.675
945.888	2953.42	1370.88	1044.46	1814.75	2361.57			945.888	76.462	612.254	497.337	408.651	330.837	225.295	152.79
946.626	2920.88	1328.98	1082.25	1816.16	2350.64			946.626	85.5247	603.108	482.244	407.075	316.414	219.978	142.465
947.363	2895.91	1303.83	1089.83	1803.83	2330.06			947.363	86.9341	590.037	490.356	401.99	313.714	224.469	166.354
948.099	2893.82	1320.42	1096.09	1784	2295.28			948.099	80.1355	595.595	495.966	397.466	301.619	243.018	175.089
948.836	2910.27	1362.57	1117.21	1769.79	2261.27			948.836	71.4393	579.936	487.654	402.008	319.837	242.788	162.639
949.573	2919.23	1389.08	1117.99	1755.71	2244.23			949.573	65.2368	575.502	487.002	402.605	313.251	231.593	154.423
950.309	2909.57	1378.33	1081.51	1743.02	2252.43			950.309	57.0941	571.195	491.834	406.383	319.615	208.55	153.791
951.046	2880.91	1363.07	1044.61	1732.15	2283.47			951.046	60.2918	572.872	502.517	408.04	311.215	210.344	156.818
951.782	2859.36	1363.26	1030.73	1733.65	2315.86			951.782	81.6515	565.32	492.491	405.468	318.295	205.787	156.609
952.518	2864.5	1366.82	1037.01	1740.52	2325.2			952.518	85.7438	581.234	491.75	403.318	318.028	214.587	150.091
953.255	2892.32	1365.41	1051.3	1741.27	2318.86			953.255	73.2722	600.926	489.726	405.92	327.939	204.702	141.712
953.991	2909.25	1377.28	1061.82	1729.41	2319.28			953.991	62.7189	603.941	501.905	410.492	318.032	201.472	147.463
954.727	2887.05	1394.58	1070.4	1718.94	2324.61			954.727	86.4221	607.53	495.659	408.885	302.098	208.751	169.964
955.463	2846.5	1388.29	1082.01	1719.36	2320.8			955.463	98.3575	607.512	478.229	407.138	299.688	218.999	178.13
956.197	2829.65	1375.8	1096.91	1724.6	2318.23			956.197	107.628	602.021	464.231	399.679	318.78	215.343	170.029
956.933	2853.52	1385.99	1096.62	1725.81	2333.59			956.933	93.1715	596.234	470.004	398.282	325.018	202.152	167.99
957.669	2887.91	1407.32	1086.76	1729.32	2353.02			957.669	87.562	594.138	490.548	402.25	323.24	195.843	170.302
958.405	2888.52	1410.47	1079.15	1736.94	2356.23			958.405	72.4872	588.373	504.262	407.341	311.306	216.629	168.278
959.14	2864.36	1401.29	1084.59	1735.92	2354.89			959.14	91.9249	606.223	496.191	408.245	322.818	234.477	150.778
959.876	2847.75	1394.63	1098.24	1723.63	2367.09			959.876	85.2694	609.348	492.243	398.188	315.6	226.343	151.96
960.61	2875.3	1397.22	1114.39	1727.15	2380.8			960.61	79.4448	603.181	497.741	393.569	312.885	202.722	155.353
961.346	2916.2	1401.77	1117.07	1760.94	2377.93			961.346	69.591	595.169	511.042	395.787	307.773	199.795	171.468
962.081	2946.58	1400.33	1091.15	1802.89	2373.27			962.081	97.4903	591.252	492.924	404.578	315.952	208.321	172.489
962.816	2946.82	1383.88	1049.48	1818.5	2386.26			962.816	100.405	582.286	502.746	404.57	312.045	209.228	176.411
963.55	2944.12	1380.34	1035.24	1808.73	2406.12			963.55	85.1995	571.283	500.251	404.828	301.245	216.046	162.118
964.285	2949.44	1393.74	1067.32	1794.39	2409.17			964.285	59.6123	593.825	515.86	402.901	313.738	222.056	161.674
965.02	2964.7	1420.71	1110.55	1795.47	2391.87			965.02	80.0279	602.471	506.839	403.73	331.205	201.672	159.942
965.755	2978.2	1434.8	1118.84	1810.46	2365.28			965.755	87.8655	600.721	523.156	412.447	334.633	188.095	164.829
966.489	2984.29	1442.77	1093.45	1830.47	2342.22			966.489	84.8095	585.073	527.299	424.503	316.019	200.179	167.971
967.224	2982.07	1425.39	1067.11	1838.47	2340.9			967.224	77.4261	581.054	533.126	415.623	315.914	229.203	170.998
967.958	2983.86	1396.72	1073.03	1826.87	2363.7			967.958	88.9293	600.161	526.658	412.117	325.306	222.037	171.273
968.692	3005.06	1376.31	1100.59	1800.15	2390.05			968.692	93.9943	611.885	514.172	406.913	319.643	208.155	178.383
969.426	3029.16	1385.23	1122.2	1780.92	2396.74			969.426	98.4405	603.836	494.512	410.679	303.683	195.385	177.398
970.16	3011.04	1382.72	1109.91	1786.88	2399.28			970.16	88.0713	591.692	489.887	402.974	311.369	198.639	175.024
970.894	2961.63	1363.47	1077.35	1811.4	2412.98			970.894	87.6779	588.036	509.87	411.532	331.571	216.481	166.382
971.627	2932.45	1360.41	1042.43	1828.47	2427.08			971.627	72.2343	597.004	519.1	416.028	344.907	227.788	168.47
972.362	2949.46	1404.53	1039.58	1824.98	2414.74			972.362	73.5248	593.157	503.903	413.911	338.413	230.095	162.274
973.096	2980.8	1454.71	1065.99	1816.2	2393.09			973.096	72.2142	600.26	507.176	414.263	319.694	234.431	172.43
973.829	3011.95	1478.72	1098.53	1818.41	2396.77			973.829	100.492	607.489	515.914	416.851	304.108	247.048	180.887
974.563	3038.98	1476.25	1112.06	1827.2	2426.34			974.563	85.6009	614.338	517.72	411.882	321.282	247.619	192.889
975.295	3044.34	1466.46	1122.16	1823.53	2435.72			975.295	76.8919	608.117	494.712	412.191	313.598	238.336	185.739
976.028	3020.05	1449.88	1124.83	1801.26	2401.38			976.028	86.1531	592.816	508.545	420.111	304.011	238.268	169.527
976.762	2995.83	1434.05	1110.33	1773.24	2356.58			976.762	116.625	599.05	530.118	415.162	297.805	230.462	157.678
977.495	2990.46	1410.7	1093.81	1760.44	2341.92			977.495	103.034	593.956	524.256	402.846	325.739	230.545	160.646
978.228	2986.25	1393.55	1104.74	1770.16	2353.28			978.228	75.4576	594.718	495.572	408	311.111	226.946	165.384
978.961	2958.69	1388.17	1126.17	1788.25	2362.83			978.961	69.433	591.342	487.085	420.011	295.668	223.679	154.663
979.693	2935.02	1408.94	1123.93	1794.52	2368.59			979.693	67.9061	587.352	517.877	419.26	295.666	220.898	153.399
980.426	2942.58	1414.07	1089.52	1785.93	2375.24			980.426	88.4851	587.352	506.034	410.782	316.932	224.302	159.309
981.159	2972.78	1402.97	1054.45	1776.53	2364.36			981.159	90.0064	595.35	488.459	405.886	324.371	211.334	175.468
981.892	2974.67	1381.51	1044.4	1780.19	2325.72			981.892	95.0871	601.97	479.437	401.626	323.059	206.772	179.402
982.624	2940.81	1390.1	1067.32	1794.16	2293.24			982.624	75.7805	600.846	500.224	400.218	325.362	219.753	173.159
983.356	2902.87	1407.05	1092.28	1806.44	2295.56			983.356	79.5599	605.536	500.261	398.916	333.454	237.03	165.117
984.088	2891.24	1418.96	1099.64	1805.16	2307.84			984.088	70.3145	607.977	493.063	409.835	332.797	221.29	156.855
984.821	2901.78	1399.6	1086.35	1789.39	2296.62			984.821	75.4582	602.442	500.535	418.053	324.313	206.754	159.412
985.552	2919.39	1376.47	1075.38	1762.45	2278.51			985.552	98.4441	611.313	497.377	421.299	317.924	213.522	161.852
986.284	2932.25	1362.73	1072.39	1739.63	2282.96			986.284	114.117	610.616	493.547	419.286	313.254	239.435	171.584
987.016	2936.02	1379.12	1079.99	1741.36	2306.83			987.016	104.445	591.101	494.409	417.59	313.309	248.991	171.666
987.748	2935.56	1399.48	1095.3	1773.14	2331.83			987.748	80.2971	585.525	492.832	411.219	319.274	235.413	169.58
988.48	2948.18	1411.37	1103.66	1806.81	2359.98			988.48	80.7282	604.561	490.378	414.868	327.249	218.148	159.956
989.211	2984.28	1414.84	1086.79	1811.9	2384.59			989.211	85.9124	616.553	480.364	426.722	330.488	221.322	163.802
989.942	3030.13	1438.77	1055.92	1797.31	2377.33			989.942	88.1973	609.281	491.705	428.218	321.757	225.486	175.099
990.674	3051	1460.33	1046.46	1794.32	2331.47			990.674	90.1621	609.563	506.987	410.238	321.427	237.769	170.35
991.405	3042.55	1446.02	1065.82	1811.18	2291.54			991.405	100.185	605.941	504.162	405.478	326.127	222.759	168.252
992.136	3018.25	1417.32	1096.68	1823.13	2302.78			992.136	101.915	610.022	477.66	405.298	340.549	212.803	167.588
992.867	2984.21	1424.03	1121.21	1815.4	2344.71			992.867	98.2721	588.495	477.778	409.996	337.503	213.892	171.213
993.598	2936.62	1456.79	1136.97	1795.14	2371.42			993.598	88.1919	585.978	505.978	405.694	323.918	209.099	164.356
994.33	2917.56	1455.06	1137.94	1779.23	2369.92			994.33	65.5131	579.961	519.708	409.724	312.439	205.709	169.9
995.061	2949.58	1414.83	1133.43	1776.05	2370.09			995.061	58.6087	593.294	509.802	406.607	309.266	200.995	172.105
995.791	3009.18	1374.01	1121.79	1783.65	2376.36			995.791	87.8366	594.725	514.283	411.812	321.628	221.836	177.647
996.522	3031.75	1380.04	1103.1	1789.03	2373.62			996.522	113.654	608.801	511.507	405.177	321.543	229.609	178.724
997.252	2994.4	1416.31	1082.03	1781.47	2347.86			997.252	100.63	617.022	504.706	404.341	315.574	244.28	184.283
997.982	2915.68	1450.78	1078.8	1769.94	2316.09			997.982	87.1154	612.874	501.195	400.494	323.198	235.529	178.406
998.712	2864.36	1455.21	1079.43	1768.66	2292.79			998.712	93.4686	615.261	511.684	416.936	328.609	229.838	177.581
999.442	2873.77	1455.87	1058.42	1774.34	2288.88			999.442	108.69	582.345	504.248	420.392	321.364	235.845	164.968
1000.17	2916.11	1453.22	1039.85	1766.46	2302.41			1000.17	94.2799	574.528	495.856	417.953	296.607	249.601	166.542
1000.9	2946.64	1439.25	1057.07	1744.7	2330.46			1000.9	96.6676	580.248	501.138	412.143	309.449	244.216	162.584
1001.63	2959.74	1411.45	1086.16	1730.92	2353.47			1001.63	95.7936	604.872	515.767	412.334	317.54	238.494	165.038
1002.36	2947.72	1405.59	1080.59	1742.66	2354.78			1002.36	95.1539	602.51	523.16	413.68	312.237	219.113	168.019
1003.09	2921.27	1414.16	1058.2	1767.15	2334.27			1003.09	85.3049	613.662	515.676	413.289	307.028	210.467	177.149
1003.82	2904.23	1410.67	1061.79	1787.74	2319.59			1003.82	103.21	610.749	499.473	419.386	307.306	224.759	183.469
1004.55	2904.71	1387.26	1086.34	1798.72	2323.55			1004.55	112.61	610.105	495.826	412.645	314.414	236.505	180.081
1005.28	2888.3	1385.41	1102.97	1801.84	2327.59			1005.28	98.8804	602.822	502.644	411.139	319.218	227.023	178.8
1006.01	2870.85	1407.94	1096.77	1792.13	2305.32			1006.01	87.3038	599.019	523.38	409.369	326.326	228.323	175.09
1006.74	2880.26	1419.74	1088.93	1773.82	2279.8			1006.74	98.4935	593.859	532.654	409.262	328.135	211.102	176.473
1007.47	2908.28	1397.74	1079.12	1757.46	2291.06			1007.47	109.768	614.625	522.295	418.168	326.352	195.054	167.771
1008.2	2919.94	1376.06	1064.56	1748.99	2337.76			1008.2	116.374	611.799	505.067	419.175	325.563	218.422	155.453
1008.93	2910.57	1371.44	1045.2	1745.93	2368.97			1008.93	105.65	592.637	519.458	417.234	322.53	220.244	153.046
1009.66	2900.73	1377.39	1043.88	1750.26	2361.52			1009.66	97.0986	602.117	528.36	414.372	329.078	209.502	164.899
1010.38	2895.2	1380.88	1055.11	1767.29	2335.73			1010.38	87.5454	618.769	520.657	426.359	321.96	209.094	172.839
1011.11	2901.66	1380.96	1069.59	1790.63	2320.35			1011.11	86.6471	623.074	512.325	425.638	312.818	239.486	174.648
1011.84	2909.21	1370.91	1082.42	1802.64	2316.56			1011.84	78.9483	602.471	512.769	417.083	311.68	217.935	168.787
1012.57	2920.45	1370.42	1086.73	1788.26	2316.48			1012.57	83.5706	597.95	504.981	415.588	310.563	235.218	170.831
1013.3	2931.2	1394.29	1073.11	1759.26	2314.33			1013.3	92.6904	595.53	497.803	411.729	308.673	234.073	170.269
1014.03	2943.29	1420.61	1050.5	1738.95	2308.57			1014.03	103.835	607.898	493.385	403.894	311.044	230.812	171.769
1014.76	2948.66	1412.79	1042	1738.52	2302.84			1014.76	92.0002	601.47	492.341	399.569	313.73	219.052	170.358
1015.48	2951.22	1382.25	1050.24	1743.97	2307.43			1015.48	92.4863	601.321	494.058	409.584	322.172	237.852	166.643
1016.21	2948.1	1367.85	1066.05	1745.51	2326.35			1016.21	88.6873	609.851	497.42	417.492	316.892	233.51	166.564
1016.94	2928.68	1387.74	1080.3	1743.66	2344.16			1016.94	98.3178	615.093	501.208	421.701	312.816	234.955	164.099
1017.67	2894.25	1410.03	1088.64	1747.6	2343.08			1017.67	94.2839	591.586	509.485	412.52	313.022	219.235	162.469
1018.4	2883.76	1404.91	1084.05	1758.49	2320.97			1018.4	106.493	589.657	516.135	412.266	330.553	208.861	155.465
1019.12	2910.34	1378.15	1076.99	1771.87	2288.41			1019.12	95.5311	588.513	502.036	406.983	327.517	202.003	159.012
1019.85	2937.77	1370.24	1079.44	1772.33	2258.76			1019.85	84.5256	600.843	496.531	413.863	336.086	209.052	173.222
1020.58	2918.66	1382.41	1081.63	1756.46	2248.87			1020.58	82.0258	599.276	494.723	400.092	337.193	209.473	169.086
1021.31	2887.43	1393.08	1057.39	1735.59	2265.81			1021.31	97.3896	616.147	505.352	410.11	334.557	220.253	163.136
1022.03	2893.1	1387.68	1025.6	1727.51	2289.15			1022.03	95.1663	600.768	503.724	411.92	315.061	234.122	149.131
1022.76	2930.56	1382.32	1016.83	1729.49	2296.71			1022.76	91.9622	591.861	510.61	411.241	310.597	224.556	156.9
1023.49	2945.79	1377.76	1041.06	1732.79	2294.72			1023.49	90.3783	587.262	497.52	402.018	291.666	209.474	160.73
1024.21	2938.34	1376.42	1073.04	1738.17	2304.41			1024.21	92.6311	588.158	489.142	401.411	300.939	212.07	167.805
1024.94	2924.93	1379.84	1090.63	1754.75	2319.04			1024.94	84.7579	587.845	487.712	394.085	304.805	220.992	160.421
1025.67	2906.92	1386.51	1074.23	1775.29	2324.52			1025.67	91.8922	596.656	488.315	393.099	316.749	226.367	170.413
1026.39	2876.98	1381.35	1031.21	1785.97	2322.74			1026.39	93.0573	607.759	479.466	408.669	313.874	226.269	175.192
1027.12	2879.63	1374.15	1003.94	1781.88	2328.64			1027.12	93.8598	594.208	475.513	418.879	332.187	210.898	187.19
1027.85	2919.08	1371.09	1013.09	1769.52	2330			1027.85	89.7381	601.068	496.473	416.377	324.997	191.704	177.375
1028.57	2959.42	1368.07	1043.07	1746.42	2313.78			1028.57	102.776	616.712	520.866	402.592	314.777	189.384	175.373
1029.3	2954.95	1351.04	1052.13	1715.9	2280.96			1029.3	109.142	611.627	508.578	396.962	296.343	204.018	170.975
1030.03	2929.94	1342.65	1045.32	1686.08	2258.35			1030.03	101.225	597.675	489.481	398.235	307.027	217.524	168.144
1030.75	2911.06	1354.4	1035.93	1677.16	2258.06			1030.75	84.9946	589.919	485.157	403.467	304.036	215.795	149.732
1031.48	2904.36	1380.47	1044.36	1695.16	2281.53			1031.48	90.55	602.063	494.264	398.504	310.804	203.5	142.625
1032.21	2899.81	1385.8	1053.13	1729.29	2308.1			1032.21	91.8627	601.118	485.426	391.845	295.984	195.654	147.64
1032.93	2881.54	1374.87	1052.66	1746.73	2319.39			1032.93	93.9214	600.088	489.978	395.961	312.296	210.224	162.623
1033.66	2862.11	1368.59	1042.94	1739.96	2302.05			1033.66	95.1486	578.032	486.929	401.639	317.19	193.931	161.605
1034.38	2852.67	1380	1046.46	1733.08	2275.29			1034.38	114.176	580.588	489.101	408.907	329.889	195.72	166.677
1035.11	2888.92	1378.85	1063.59	1748.25	2264.23			1035.11	107.665	577.629	489.993	409.135	320.112	201.407	166.362
1035.83	2927.22	1361.33	1070.97	1771.09	2278.65			1035.83	98.6385	586.763	487.205	399.854	296.312	220.198	175.621
1036.56	2932.57	1342.4	1050.21	1777.2	2295.79			1036.56	83.5999	612.022	479.071	389.66	286.475	213.382	169.895
1037.29	2883.93	1341.21	1023.27	1766.18	2300.36			1037.29	90.1345	624.955	479.024	396.078	301.266	192.696	173.93
1038.01	2859.23	1342.21	1019.67	1753.34	2295.52			1038.01	88.5044	620.724	488.71	406.737	318.533	197.026	165.592
1038.74	2881.54	1349.06	1037.16	1745.07	2299.9			1038.74	87.3643	596.952	470.189	410.379	309.681	218.245	162.614
1039.46	2926.29	1357.85	1045.43	1731.33	2318.81			1039.46	85.7765	602.397	464.225	402.137	311.58	224.395	158.156
1040.19	2933.32	1367.32	1050.08	1709.57	2341.36			1040.19	80.1382	587.77	466.511	405.366	311.326	188.764	162.571
1040.91	2916.31	1359.66	1064.44	1698.53	2343.63			1040.91	69.4903	595.57	485.642	405.434	320.01	190.445	150.954
1041.64	2900.35	1338.82	1087.82	1714.36	2315.04			1041.64	82.8029	599.382	482.52	407.568	308.746	215.67	157.097
1042.36	2892.5	1309.09	1082.93	1746.99	2273.04			1042.36	102.937	605.273	479.661	398.986	293.225	215.812	169.797
1043.08	2881.09	1289.52	1042.86	1765.66	2243.21			1043.08	104.503	595.761	478.976	398.133	290.795	213.411	167.801
1043.81	2872.01	1302.04	998.685	1757.86	2235.4			1043.81	70.2246	588.902	474.469	394.694	315.213	212.487	154.499
1044.53	2870.28	1335.56	1005.56	1731.03	2242.09			1044.53	81.714	592.969	468.397	396.034	330.014	203.796	153.498
1045.26	2871.46	1351.7	1059.58	1709.17	2261			1045.26	86.7048	603.592	466.773	385.861	322.283	184.566	163.226
1045.98	2867.34	1337.95	1099.59	1705.69	2279.68			1045.98	109.943	591.536	488.092	394.431	311.617	205.558	150.015
1046.71	2862.36	1330.82	1085.41	1723.35	2286.57			1046.71	78.2346	596.177	510.384	404.19	306.648	223.275	149.861
1047.43	2855.34	1341.79	1038.07	1742.6	2280.9			1047.43	94.7039	596.066	507.945	411.766	308.733	220.874	153.427
1048.15	2841.65	1350.54	1001.07	1744.96	2282.75			1048.15	100.216	605.928	501.279	410.085	308.07	206.655	164.693
1048.88	2830.19	1349.18	987.661	1726.37	2290.86			1048.88	106.73	589.778	490.669	410.619	299.754	220.245	162.33
1049.6	2838.92	1355.86	996.242	1708.01	2293.75			1049.6	86.4915	597.539	486.906	403.192	294.924	234.216	156.613
1050.33	2865.58	1366.56	1014.89	1704.5	2287.37			1050.33	83.7114	597.471	476.518	398.141	304.389	227.093	157.808
1051.05	2876.14	1358.58	1032.64	1710.38	2284.25			1051.05	97.7928	607.313	480.211	389.031	309.084	213.514	158.942
1051.77	2871.08	1339.59	1028.36	1709.52	2279.47			1051.77	92.753	594.049	487.46	386.813	296.371	218.91	151.397
1052.5	2863.4	1338.88	1006.69	1703.49	2268.83			1052.5	73.9162	599.584	486.863	388.472	291.553	224.109	145.474
1053.22	2867.64	1348.19	994.677	1703.53	2266.36			1053.22	56.846	587.064	486.896	403.004	310.647	220.87	166.156
1053.94	2864.99	1344.82	1007.71	1714.27	2293.1			1053.94	69.9162	587.104	485.769	407.699	320.687	220.83	185.064
1054.66	2858.74	1326.83	1035.8	1724.96	2328.23			1054.66	91.5106	573.778	475.68	411.196	311.435	215.444	173.111
1055.39	2853.96	1313.94	1066.8	1727.12	2332.66			1055.39	87.7965	589.986	477.011	404.907	302.322	217.962	145.472
1056.11	2869.44	1300.97	1086.78	1723.69	2300.99			1056.11	86.406	595.055	483.238	396.478	300.862	221.622	139.287
1056.83	2895.16	1306.96	1069.57	1727.17	2274.11			1056.83	78.2793	586.016	497.816	395.438	300.091	218.993	145.932
1057.56	2914.83	1334.56	1037.31	1740.39	2274.67			1057.56	79.724	589.876	480.449	399.401	307.884	222.698	152.001
1058.28	2910.43	1367.3	1027.19	1750.56	2287.2			1058.28	80.529	584.656	477.692	399.485	306.985	222.567	144.23
1059	2895.79	1373.13	1044.38	1741.51	2287.87			1059	89.5412	596.834	476.702	402.505	306.226	218.841	140.938
1059.73	2882.3	1371.57	1055.83	1723.44	2276.57			1059.73	81.9258	581.113	489.204	418.31	309.924	199.946	141.054
1060.45	2877.52	1371.06	1060.3	1722.05	2259.45			1060.45	78.5313	584.308	484.371	413.708	317.168	213.171	154.583
1061.17	2865.13	1364.01	1064.33	1743.86	2245.24			1061.17	69.5516	579.175	493.011	405.013	305.096	209.643	159.209
1061.89	2847.69	1345.57	1066.63	1760.56	2246.42			1061.89	73.8951	597.572	500.857	393.583	300.02	213.821	152.33
1062.61	2843.07	1339.13	1070.45	1757.79	2269.09			1062.61	85.2307	603.642	497.628	400.759	305.17	212.38	149.712
1063.34	2869.26	1346.16	1071.22	1751.76	2295.94			1063.34	99.0818	596.071	503.014	400.111	307.943	216.146	160.988
1064.06	2898.88	1347.97	1063.23	1758.35	2309.56			1064.06	88.8657	605.642	472.349	404.54	308.481	223.492	165.658
1064.78	2908.92	1338	1040.46	1760.54	2317.85			1064.78	73.6186	605.136	455.401	404.805	310.493	235.209	162.818
1065.5	2889.19	1328.95	1039.51	1740.54	2336.14			1065.5	73.3361	618.676	444.101	403.425	292.457	242.875	153.126
1066.22	2862.34	1327.09	1062.74	1705.95	2354.29			1066.22	82.9236	609.811	499.962	398.197	294.629	232.372	153.187
1066.94	2848.86	1332.5	1100.27	1681.05	2353.62			1066.94	92.3831	614.568	497.724	392.863	307.819	207.431	159.602
1067.66	2864.76	1348.7	1118.72	1679.61	2336.16			1067.66	104.763	599.955	492.416	397.844	319.82	206.645	165.153
1068.39	2879.04	1369.83	1120.96	1697.05	2316.07			1068.39	111.004	602.271	473.25	404.044	298.035	223.966	156.046
1069.11	2875.15	1372.69	1087.15	1717.79	2292.21			1069.11	108.909	600.028	498.036	415.207	309.453	247.639	153.514
1069.83	2869.25	1353.75	1038.11	1733.22	2264.1			1069.83	87.4373	603.64	491.568	414.866	332.183	227.828	160.351
1070.55	2885.51	1330.48	1015.05	1743.62	2248.72			1070.55	72.0833	605.873	485.751	396.964	347.041	229.887	163.018
1071.27	2902.15	1320.08	1045.57	1750.27	2265.19			1071.27	78.004	601.169	488.589	380.562	328.624	216.428	161.981
1071.99	2885.5	1315.32	1071.29	1747.98	2298.74			1071.99	84.4365	596.295	505.61	391.586	308.511	215.703	154.78
1072.71	2850.43	1320.84	1057.91	1734.39	2311.09			1072.71	83.7062	592.865	497.494	395.512	302.028	206.205	152.086
1073.43	2843.07	1339.18	1034.32	1714.04	2288.41			1073.43	70.7397	591.513	483.87	396.898	316.792	208.814	145.396
1074.15	2881.66	1359.9	1041.47	1705.16	2263.43			1074.15	76.5111	587.765	499.894	394.746	323.553	211.165	160.624
1074.87	2928	1361.72	1064.14	1723.47	2271.66			1074.87	78.339	586.775	496.551	398.306	328.606	222.334	159.514
1075.59	2943.97	1353.48	1067.61	1753.2	2302.42			1075.59	90.2499	590.241	478.252	385.997	334.42	221.517	151.244
1076.31	2921.04	1354.45	1049.93	1759.29	2326.88			1076.31	93.0156	597.017	471.344	387.861	336.174	211.319	134.847
1077.04	2887.47	1365.48	1027.31	1730.96	2335.7			1077.04	81.2428	597.173	489.866	393.065	320.485	218.451	142.533
1077.76	2868.47	1371.58	1021.17	1702.87	2337.39			1077.76	78.2955	595.421	496.032	414.012	310.377	229.97	146.047
1078.48	2869.6	1371.08	1026.82	1696.23	2322.57			1078.48	79.7395	587.6	497.2	410.492	321.103	223.396	160.324
1079.2	2865.37	1371.99	1038.5	1701.73	2296.04			1079.2	93.2918	588.627	498.163	402.761	327.663	204.563	161.966
1079.92	2864.76	1378.57	1052.24	1690.36	2276.36			1079.92	83.8001	590.949	493.558	391.565	330.469	211.237	162.627
1080.64	2876.47	1383.11	1072.12	1671.93	2283.44			1080.64	95.9881	605.64	507.932	404.942	303.162	229.455	149.641
1081.35	2906.57	1370.94	1099.58	1667.74	2294.94			1081.35	95.9399	608.493	488.919	409.692	289.759	247.582	153.097
1082.07	2911.25	1346.77	1113.11	1691.33	2296.76			1082.07	104.717	596.239	470.779	408.174	291.08	227.15	144.036
1082.79	2889.1	1335.61	1099.65	1720.83	2291.75			1082.79	97.9753	586.829	476.312	406.615	310.658	222.023	148.929
1083.51	2855.61	1351.91	1066.92	1742.92	2301.82			1083.51	96.8826	599.42	491.497	404.397	323.005	233.77	157.232
1084.23	2855.36	1369.45	1050.71	1754.75	2319			1084.23	82.5731	604.353	480.773	412.082	326.589	236.623	160.453
1084.95	2882.17	1368.36	1054.12	1760.93	2329.34			1084.95	74.8294	590.573	470.211	404.977	323.961	209.063	155.959
1085.67	2914.63	1352.51	1071.02	1762.32	2326.4			1085.67	69.857	579.063	478.689	405.115	321.847	206.403	163.428
1086.39	2921.9	1347.13	1089.48	1765.38	2321.98			1086.39	73.2197	587.369	472.312	402.929	332.299	225.553	172.347
1087.11	2906.47	1354.35	1111.65	1774.29	2322.77			1087.11	76.7742	591.03	469.978	408.017	329.53	238.745	150.033
1087.83	2888.29	1362.31	1131.03	1778.02	2328.57			1087.83	68.0499	601.225	482.946	411.153	331.722	230.478	145.342
1088.55	2882.63	1361.05	1138.19	1767.12	2336.94			1088.55	58.7289	588.846	485.225	408.862	344.267	224.101	152.7
1089.26	2880.02	1351.54	1108.4	1746.05	2340.49			1089.26	79.913	599.827	487.158	402.086	338.176	218.609	169.338
1089.98	2873.09	1344.27	1056.22	1723.68	2332.13			1089.98	98.816	609.45	484.173	386.322	299.269	215.706	164.889
1090.7	2875.01	1345.79	1030.37	1702.16	2319.88			1090.7	110.194	609.144	493.481	389.129	282.754	213.777	170.776
1091.42	2882.13	1368.96	1051.66	1691.28	2328.01			1091.42	102.003	573.512	489.744	397.949	303.044	216.311	153.278
1092.14	2881.92	1389.07	1072.75	1708.75	2357.77			1092.14	99.6738	567.52	486.026	404.255	323.615	200.325	146.313
1092.86	2872.5	1394.1	1068.39	1747.74	2374.94			1092.86	69.1187	581.6	494.602	393.715	331.598	192.579	160.191
1093.57	2868.84	1380.88	1056.27	1775.55	2351.19			1093.57	59.399	596.295	508.726	394.116	339.406	206.777	174.528
1094.29	2861.47	1369.83	1056.48	1769.6	2312.26			1094.29	63.8387	598.45	498.504	405.193	336.333	211.76	161.232
1095.01	2858.51	1355.4	1059.13	1742.91	2298.05			1095.01	85.8522	600.395	489.726	411.426	328.791	204.134	151.145
1095.73	2867.49	1348.46	1065.19	1721.72	2315.83			1095.73	94.178	602.933	488.607	407.957	315.318	205.647	150.97
1096.45	2886.54	1354.18	1087.43	1719.31	2332.27			1096.45	86.8996	593.78	507.973	402.804	318.984	227.994	158.48
1097.16	2881.57	1365.62	1129.51	1732.07	2329.76			1097.16	82.84	595.725	496.003	402.198	327.247	218.071	165.492
1097.88	2859.14	1363.95	1171.32	1747.57	2307.25			1097.88	81.8074	589.183	488.889	397.565	335.801	213.295	171.422
1098.6	2858.69	1356.52	1174.77	1757.13	2287.42			1098.6	97.4449	597.747	481.857	400.605	330.726	206.506	165.286
1099.32	2901.91	1362.43	1140.73	1758.23	2282.03			1099.32	91.488	609.452	497.197	410.835	319.254	222.865	159.313
1100.03	2939.86	1385.99	1100.59	1754.32	2292.13			1100.03	87.2792	619.374	495.732	418.955	308.191	229.357	157.101
1100.75	2924.44	1407.18	1082.16	1747.42	2303.61			1100.75	65.6754	611.198	495.019	415.146	301.105	235.12	147.409
1101.47	2888.85	1412.68	1066.62	1742.66	2319.43			1101.47	82.4428	603.171	494.59	409.472	319.103	226.429	153.498
1102.19	2883.81	1400.17	1055.91	1745.52	2337.3			1102.19	94.6055	608.022	487.699	399.58	337.859	218.15	156.206
1102.9	2904.55	1379.6	1064.09	1758.36	2338.53			1102.9	96.2377	599.465	484.526	388.533	336.329	221.278	166.922
1103.62	2916.38	1360.62	1086.45	1772.69	2316.42			1103.62	89.3002	603.362	483.548	390.386	320.76	217.261	170.289
1104.33	2921.46	1362.32	1089.92	1778.28	2298.8			1104.33	76.214	609.339	485.374	407.814	299.742	220.264	174.475
1105.05	2926.57	1390.62	1091.31	1774.27	2310.41			1105.05	70.9035	603.689	472.609	415.88	312.461	217.375	168.151
1105.77	2913.24	1414.89	1119.97	1766.16	2331.35			1105.77	73.071	583.315	478.438	406.158	326.411	231.087	163.113
1106.49	2880.46	1402.42	1157.3	1757.64	2334.64			1106.49	77.173	578.852	493.127	405.351	332.239	224.422	163.42
1107.2	2855.15	1355.02	1157.16	1744.82	2317.13			1107.2	68.1986	570.615	498.488	402.433	312.792	232.348	164.007
1107.92	2863.12	1325.81	1122.27	1731.75	2304.39			1107.92	70.5011	577.653	487.755	407.223	309.179	234.346	164.915
1108.63	2888.4	1331.07	1083.9	1722.62	2310.96			1108.63	86.6172	573.297	486.552	398.634	321.975	234.411	159.015
1109.35	2897.91	1363.94	1055.82	1726.49	2330.4			1109.35	70.4671	597.712	490.633	402.79	323.124	211.128	155.924
1110.07	2886.38	1389.38	1050.17	1736.59	2329.05			1110.07	62.5328	594.375	498.453	404.166	297.599	202.453	168.867
1110.78	2874.08	1410.62	1063.21	1744.4	2298.81			1110.78	87.954	603.726	505.012	414.576	284.577	194.982	175.717
1111.5	2891.79	1418.36	1079.13	1739.33	2273.72			1111.5	75.3112	600.156	494.645	405.266	296.138	210.58	167.226
1112.21	2925.73	1416.64	1094.8	1733.56	2295.02			1112.21	62.2931	609.805	481.168	404.162	312.466	214.422	152.232
1112.93	2947.24	1395.23	1118.23	1735.79	2342.76			1112.93	59.8058	597.621	472.629	402.347	312.176	213.679	154.941
1113.64	2926.93	1384.34	1131.74	1744.13	2369.78			1113.64	79.8084	589.426	496.787	405.441	324.295	205.66	163.536
1114.36	2891.28	1393.7	1112.9	1747.58	2367.74			1114.36	64.936	582.335	476.055	402.758	321.104	214.544	176.42
1115.07	2869.26	1408.93	1097.02	1752.21	2369.86			1115.07	65.7957	577.281	474.811	407.538	320.106	218.236	181.676
1115.79	2865.71	1391.84	1103.51	1766.5	2384.96			1115.79	71.8143	575.832	480.294	406.148	318.202	224.422	166.653
1116.5	2874.29	1366.27	1124.07	1780.92	2387.91			1116.5	71.0966	579.859	494.21	404.08	324.154	217.832	158.133
1117.22	2901.73	1358.72	1128.6	1777.1	2369.6			1117.22	85.2585	582.846	490.345	396.922	329.561	215.779	153.199
1117.93	2938.29	1374.65	1122.87	1754.14	2350.71			1117.93	81.4074	579.553	488.248	400.471	334.903	216.486	156.216
1118.65	2944.09	1388.69	1106.74	1734.66	2347.79			1118.65	68.7948	580.312	487.207	403.449	327.312	227.137	151.56
1119.37	2918.59	1393.83	1104.3	1733.61	2348.14			1119.37	58.9536	580.179	457.108	401.826	305.971	217.029	161.602
1120.08	2898.22	1394.65	1125.63	1745.22	2340.03			1120.08	58.5772	580.578	462.814	399.206	306.032	202.914	164.604
1120.79	2906.25	1403.72	1152.63	1747.08	2323.55			1120.79	52.5305	579.386	474.678	398.653	328.654	203.558	173.272
1121.51	2923.78	1416.21	1155.55	1731.23	2311.21			1121.51	65.186	586.616	483.757	406.718	335.161	210.722	178.426
1122.22	2936.23	1402.17	1143.66	1708.3	2310.32			1122.22	77.2231	589.519	490.825	414.117	331.357	210.895	165.147
1122.94	2938.33	1372.32	1132.6	1699.98	2323.23			1122.94	80.4348	591.212	495.089	412.749	314.512	209.742	152.774
1123.65	2927.84	1364.06	1115.35	1711.65	2336.33			1123.65	62.5424	575.486	495.167	403.842	314.297	227.031	153.272
1124.37	2904.71	1383.53	1093.87	1734.8	2335.18			1124.37	63.5585	561.585	486.568	400.798	310.65	231.466	169.758
1125.08	2890.96	1390.77	1081.11	1750.15	2321.5			1125.08	72.5261	562.663	492.681	407.794	328.58	231.412	159.085
1125.79	2892.13	1375.09	1081.33	1751.3	2306.19			1125.79	72.455	587.503	486.826	404.315	335.058	223.283	163.067
1126.51	2896.71	1361.71	1078.18	1746.82	2289.61			1126.51	70.6573	588.772	487.087	406.189	321.185	218.961	153.215
1127.22	2887.81	1364.15	1079.45	1750.96	2270.66			1127.22	78.1326	588.216	480.216	407.237	313.894	215.051	157.549
1127.93	2879.59	1380.99	1083.64	1755.68	2262.92			1127.93	94.8385	582.017	478.77	400.113	321.121	204.017	162.161
1128.65	2886.48	1395.09	1082.62	1750.02	2275.6			1128.65	88.8837	584.856	494.557	393.814	313.038	203.959	174.699
1129.36	2904.93	1400.13	1055.77	1739.38	2289.91			1129.36	82.1614	571.422	507.581	391.596	301.406	208.501	167.063
1130.07	2911.1	1390.07	1021.95	1736.07	2288.99			1130.07	82.3461	572.033	506.136	397.913	297.951	222.547	170.336
1130.79	2900.21	1380.94	1006.51	1730.85	2286.56			1130.79	69.1431	567.871	492.844	394.72	326.16	215.243	176.959
1131.5	2889.82	1378.35	1034.42	1716.9	2305.05			1131.5	66.7291	578.942	484.531	393.935	307.132	215.432	158.6
1132.21	2877.45	1389	1082.25	1708.55	2324.5			1132.21	77.9474	592.75	473.028	388.283	295.536	216.182	145.49
1132.93	2839.17	1402.36	1114.72	1723.13	2313.4			1132.93	98.0793	612.201	479.123	401.035	292.004	207.23	135.99
1133.64	2798.67	1407.03	1107.33	1744.85	2288.09			1133.64	103.715	602.777	497.939	410.203	313.268	208.726	152.151
1134.35	2816.14	1386.57	1086.36	1751.37	2298.88			1134.35	94.919	584.357	505.965	411.675	314.059	203.89	155.994
1135.07	2884.71	1351.25	1072.16	1744.46	2337.25			1135.07	80.4522	561.906	498.629	401.263	296.524	211.494	166.014
1135.78	2931.42	1330.55	1063.43	1744.37	2334.55			1135.78	60.55	563.005	481.091	406.561	292.672	215.533	159.649
1136.49	2929.56	1343.05	1047.55	1748.34	2269.93			1136.49	68.851	576.325	484.627	402.478	288.936	224.766	154.823
1137.2	2907.28	1372.94	1037.3	1741.64	2216.16			1137.2	92.6069	591.576	491.679	402.722	306.75	220.813	160.362
1137.92	2893.32	1388.61	1048.17	1727.78	2233.55			1137.92	102.23	598.404	491.415	396.317	320.475	220.527	162.929
1138.63	2894.33	1379.96	1069.05	1723.96	2288.96			1138.63	88.4888	600.585	496.923	402.241	329.466	209.002	165.484
1139.34	2916.25	1368.43	1072.18	1730.92	2316.87			1139.34	82.7846	577.942	477.071	398.105	314.066	196.853	157.614
1140.05	2915.6	1370.39	1048.75	1734.52	2310.98			1140.05	87.1209	568.666	472.52	403.277	306.504	198.944	155.495
1140.76	2884.99	1376.99	1033.15	1729.8	2302.8			1140.76	77.4946	564.441	478.314	406.115	305.289	213.781	154.11
1141.48	2845.77	1380.29	1048.54	1722.6	2308.16			1141.48	69.9154	593.948	509.428	409.902	318.426	216.009	156.265
1142.19	2845.25	1401.62	1081.84	1719.8	2317.64			1142.19	72.824	588.513	512.702	408.186	319.878	213.198	161.35
1142.9	2845.79	1434.55	1101.79	1720.39	2320.44			1142.9	69.7425	584.731	506.263	403.301	327.448	207.476	160.449
1143.61	2843.31	1445.31	1099.22	1713.45	2307.05			1143.61	61.353	567.987	470.806	402.126	309.375	208.332	162.535
1144.32	2840.41	1425.45	1073.41	1700.49	2279			1144.32	59.0607	563.761	457.336	399.391	300.917	211.25	158.194
1145.03	2861.72	1401.68	1054.45	1700.19	2257.85			1145.03	68.9835	565.517	458.377	401.809	295.431	211.313	156.529
1145.75	2880.22	1387.46	1078.58	1726.5	2264.19			1145.75	72.9799	569.501	471.062	397.847	317.121	206.637	151.628
1146.46	2899.85	1365.38	1136.8	1751.43	2294.02			1146.46	72.223	581.144	463.019	392.865	303.118	203.106	154.868
1147.17	2932.2	1352.88	1158.59	1753.27	2316.3			1147.17	66.6499	592.363	469.588	396.958	301.175	207.375	152.531
1147.88	2972.66	1362.4	1122.17	1746.33	2315.31			1147.88	73.8552	606.616	486.399	397.893	317.941	214.063	159.109
1148.59	2993.75	1396.65	1073.86	1766.89	2300.7			1148.59	77.9624	606.42	483.886	405.527	336.755	222.441	152.204
1149.3	2997.33	1418.92	1069.17	1810.5	2301.17			1149.3	80.0588	592.37	476.068	408.168	324.226	206.864	168.374
1150.01	3014.38	1422.58	1094.27	1847.25	2321.71			1150.01	69.9067	586.615	465.346	415.951	304.643	198.81	173.154
1150.72	3043.39	1415.84	1122.02	1848.37	2350.3			1150.72	81.3421	581.475	484.977	411.702	303.065	210.889	178.329
1151.43	3068.74	1426.28	1145.24	1816.66	2367.68			1151.43	81.9698	580.601	489.591	408.714	297.463	230.842	154.147
1152.14	3078.8	1456.1	1164.59	1781.39	2374.96			1152.14	80.4017	574.972	503.025	397.795	294.467	229.415	135.977
1152.85	3093.9	1479.58	1168.13	1775.7	2379.34			1152.85	69.6035	577.28	494.532	397.775	299.732	221.559	135.633
1153.56	3121.12	1484.69	1163.62	1799.41	2394.22			1153.56	68.5687	576.129	486.914	406.13	308.04	209.62	165.766
1154.28	3156.69	1482.35	1178.57	1831.33	2422.23			1154.28	65.5088	578.248	482.792	425.109	322.196	209.225	180.958
1154.98	3177.23	1490.07	1194.69	1866.83	2459.55			1154.98	63.2592	575.829	487.286	430.166	328.655	226.469	173.322
1155.69	3194.65	1506.95	1197.21	1913.45	2503.38			1155.69	78.149	588.048	488.022	423.764	340.271	234.588	169.286
1156.4	3237.51	1536.2	1205.48	1960.31	2555.28			1156.4	80.3337	597.149	493.472	417.669	312.019	232.337	180.184
1157.12	3307.35	1566.08	1249.2	1987.58	2596.93			1157.12	107.502	604.659	499.289	414.586	299.103	241.475	185.457
1157.82	3382.69	1577.16	1296.61	1998.05	2596.14			1157.82	103.142	605.548	501.388	406.36	302.195	246.2	193.928
1158.53	3448.9	1573.9	1323.46	2011.57	2571.38			1158.53	97.3975	601.197	496.009	403.7	336.636	234.613	193.32
1159.24	3520.04	1580.41	1334.44	2042.19	2583.05			1159.24	89.5423	601.408	506.989	417.949	345.013	237.098	198.759
1159.95	3590.84	1619.86	1345.76	2080.26	2652.49			1159.95	118.31	600.812	509.922	428.15	337.151	253.517	198.895
1160.66	3674.63	1690.34	1353.54	2111.88	2723.03			1160.66	112.225	601.956	519.135	424.26	318.502	236.98	189.706
1161.37	3762.06	1774.19	1368.14	2138.79	2760.68			1161.37	105.436	610.949	523.818	423.55	329.816	216.164	181.351
1162.08	3840.73	1820.74	1395.19	2188.48	2795.42			1162.08	106.982	613.068	531.833	431.323	363.616	244.492	193.405
1162.79	3882.56	1817.27	1434.39	2267.25	2865.84			1162.79	116.863	623.589	528.876	434.441	370.789	268.314	204.391
1163.5	3931.26	1798.63	1468.49	2348.26	2955.03			1163.5	113.826	629.06	540.164	439.159	348.221	267.525	211.335
1164.21	4018.5	1827.27	1512.42	2401.87	3028.66			1164.21	107.954	643.527	549.786	443.868	336.884	255.236	204.825
1164.92	4133.41	1902.44	1569.15	2436.31	3082.91			1164.92	109.117	634.04	547.054	456.113	356.96	265.701	197.056
1165.63	4216.72	1977.39	1625.87	2475.53	3131.6			1165.63	123.966	637.219	538.247	435.728	347.378	267.623	195.479
1166.34	4267.59	1995.03	1656.71	2528.46	3172.3			1166.34	132.164	634.076	560.45	439.323	339.434	273.259	206.641
1167.04	4294.08	1981.47	1671.97	2583.55	3188.78			1167.04	126.89	633.627	566.418	451.812	330.568	281.229	204.949
1167.75	4311.63	1995.77	1691.85	2617.93	3190.19			1167.75	121.637	646.268	564.847	457.919	359.722	273.449	209.346
1168.46	4325.15	2044.17	1710.35	2617.12	3195.95			1168.46	135.463	663.301	554.742	440.047	368.496	272.461	215.017
1169.17	4336.64	2052.62	1719.17	2591.01	3207.24			1169.17	130.296	667.646	562.377	449.684	369.467	266.28	218.477
1169.88	4321.53	2011.89	1706.78	2570.32	3201.44			1169.88	122.911	657.754	574.911	454.901	341.189	259.612	210.268
1170.58	4282.12	1976.76	1685.61	2567.86	3174.8			1170.58	124.225	675.253	582.955	455.241	337.344	271.206	217.172
1171.29	4254.04	1981.36	1657.97	2569.01	3140.54			1171.29	128.821	658.445	575.372	456.185	355.572	269.546	218.175
1172	4247.37	1987.59	1639.58	2547.83	3115.98			1172	129.026	646.94	564.356	456.175	381.558	272.243	221.476
1172.71	4227.78	1978.66	1625.95	2504.55	3100			1172.71	132.258	630.598	556.774	437.752	392.553	272.353	218.245
1173.42	4180.35	1956.19	1613.57	2465.45	3087.39			1173.42	128.989	650.812	574.615	434.625	377.236	276.452	219.216
1174.12	4133.55	1920.73	1595.83	2459.93	3058.78			1174.12	119.559	643.783	573.112	441.717	353.29	273.669	209.194
1174.83	4107.8	1874.85	1576.68	2470.66	3010.28			1174.83	109.277	630.475	569.17	454.727	344.212	266.026	200.986
1175.54	4071.13	1851.16	1571.99	2462.77	2955.8			1175.54	106.05	625.483	546.919	459.626	347.967	260.318	198.882
1176.25	4007.77	1856.86	1572.9	2426.67	2928.28			1176.25	111.266	633.072	546.942	453.732	351.276	252.842	214.612
1176.95	3945.03	1856.23	1549.54	2388.61	2919.98			1176.95	102.54	645.625	538.532	436.421	358.8	273.617	212.7
1177.66	3915.87	1824.29	1482.98	2347.51	2904.94			1177.66	98.1846	629.77	534.593	428.535	363.866	277.487	208.459
1178.37	3884.62	1780.4	1432.97	2293.51	2865.84			1178.37	97.1546	637.761	529.579	423.477	378.361	251.706	212.11
1179.08	3824.86	1744.19	1439.96	2242.69	2827.89			1179.08	99.9833	651.566	541.634	431.493	358.484	241.018	214.106
1179.78	3768.49	1707.16	1478	2230.99	2802.18			1179.78	92.3666	654.04	556.576	440.006	340.738	249.626	204.362
1180.49	3773.42	1682.71	1485.56	2248.96	2787.83			1180.49	108.54	628.042	547.926	443.326	340.82	260.503	201.673
1181.2	3811.22	1684.87	1463.36	2258.18	2775.78			1181.2	113.799	607.772	515.928	432.004	361.234	257.734	223.2
1181.9	3801.94	1697.89	1433.63	2247.25	2772.63			1181.9	106.46	605.642	518.151	436.945	348.332	248.249	216.179
1182.61	3726.49	1673.51	1407.54	2235.27	2773.39			1182.61	106.817	615.542	526.777	442.152	326.841	247.61	196.507
1183.32	3647.29	1632.51	1396.15	2228.1	2771.89			1183.32	100.395	628.772	529.043	446.137	333.824	252.287	177.757
1184.02	3612.58	1621.98	1399.31	2215.45	2764.29			1184.02	86.6821	622.313	508.062	437.115	347.921	250.541	189.49
1184.73	3583.7	1657.19	1414.69	2200.5	2745.95			1184.73	80.8998	621.03	496.673	436.481	359.782	253.224	197.198
1185.43	3541.25	1672.75	1409.12	2186.17	2709.6			1185.43	88.8886	611.834	486.444	440.18	355.069	260.233	194.865
1186.14	3505.81	1637.15	1368.98	2156.04	2660.81			1186.14	91.8254	612.694	514.907	439.174	356.719	266.554	184.008
1186.85	3508.06	1579.41	1297.32	2105.34	2622.16			1186.85	92.4172	605.322	526.464	438.201	354.976	259.307	184.335
1187.55	3509.25	1565.99	1263.01	2059.08	2601.45			1187.55	85.3139	599.349	518.574	425.829	362.335	247.569	190.066
1188.26	3485.93	1589.35	1283.85	2042.71	2595.06			1188.26	80.0438	587.181	484.877	417.857	354.201	231.855	186.191
1188.96	3442.22	1606.72	1311.26	2045.39	2593.45			1188.96	75.1791	599.582	486.499	408.73	335.659	228.341	171.513
1189.67	3403.09	1588.75	1283.14	2052.31	2585.31			1189.67	75.1749	615.674	487.777	420.626	327.68	225.691	160.01
1190.38	3372.04	1566.4	1234.84	2048.1	2551.99			1190.38	78.6456	615.047	502.122	423	300.667	230.811	159.664
1191.08	3343.51	1549.69	1206.86	2030.57	2501.69			1191.08	76.5739	597.701	497.956	425.459	283.716	227.996	175.922
1191.79	3316.56	1529.46	1211.44	2001.6	2465.02			1191.79	74.5022	582.774	491.514	420.627	298.805	242.496	178.064
1192.49	3290.45	1496.56	1224.23	1979.19	2454.5			1192.49	65.8863	584.989	484.992	413.98	329.153	246.491	174.337
1193.2	3255.45	1476.82	1254.5	1955.1	2442.15			1193.2	52.0266	594.715	493.061	410.248	322.964	246.159	161.766
1193.9	3201.12	1474.07	1264.19	1921.46	2404.5			1193.9	48.1435	611.357	493.593	414.064	305.241	228.466	156.941
1194.61	3153.81	1472.5	1239.41	1888.71	2356.44			1194.61	68.2686	610.368	484.33	420.172	322.085	215.932	159.933
1195.31	3149.81	1461.97	1176.74	1883.96	2329.39			1195.31	79.6125	601.868	473.159	427.858	315.288	229.141	161.447
1196.02	3175.73	1451.87	1141.46	1899.41	2331.11			1196.02	60.9505	581.465	487.572	431.336	323.42	242.65	156.943
1196.72	3182.66	1444.49	1147.36	1912.54	2343.05			1196.72	52.7616	584.23	487.376	431.517	327.48	245.197	143.422
1197.43	3159.86	1433.77	1187.28	1912.32	2346.53			1197.43	62.2062	585.743	490.37	419.454	334.661	241.438	161.942
1198.13	3143.69	1415.27	1206.09	1906.57	2339.58			1198.13	76.4048	587.51	492.98	408.267	317.522	237.711	170.963
1198.84	3144.13	1395.75	1191.4	1902.48	2334.69			1198.84	65.5342	588.471	499.35	412.605	318.585	227.768	178.245
1199.54	3124.54	1394.8	1164.41	1903.04	2334.03			1199.54	69.351	582.664	480.17	422.655	323.968	224.298	174.953
1200.24	3073.48	1419.39	1153.45	1899.52	2328.76			1200.24	64.3426	583.242	472.175	424.426	315.748	220.221	163.988
1200.95	3041.83	1432.69	1147.16	1880.87	2315.82			1200.95	58.9505	592.477	471.293	397.062	299.309	212.439	157.157
1201.65	3060.61	1407.28	1132.37	1855.67	2315.48			1201.65	52.3648	600.374	476.164	395.718	308.31	192.051	156.09
1202.36	3084.59	1374.03	1120.94	1843.02	2328.09			1202.36	63.4087	582.79	464.717	406.862	320.603	195.707	161.044
1203.06	3065.3	1377.22	1117.54	1843.33	2327.36			1203.06	82.0202	588.411	471.906	432.14	327.991	200.798	149.114
1203.76	3035.04	1406.5	1109.14	1838.26	2294.68			1203.76	83.4074	612.601	474.889	422.082	317.876	208.217	161.15
1204.47	3039.61	1415.95	1101.79	1828.82	2263.15			1204.47	88.4187	621.111	480.576	416.955	313.929	210.153	172.4
1205.17	3062.02	1391.82	1111.09	1825.01	2265.28			1205.17	72.1341	601.933	475.331	408.275	313.723	207.31	170.762
1205.88	3061.88	1355.45	1133.7	1826.5	2290.58			1205.88	75.8452	582.607	493.66	418.679	324.437	198.571	177.343
1206.58	3041.86	1348.24	1137.71	1822.24	2300.97			1206.58	73.7155	565.401	481.243	409.881	329.345	193.732	183.482
1207.28	3023.96	1375.34	1119.79	1820.27	2290.93			1207.28	83.1612	592.22	478.704	411.867	319.475	202.384	173.339
1207.99	3003.75	1405.08	1097.35	1822.36	2280.4			1207.99	72.9524	622.115	465.051	402.923	304.555	213.961	150.593
1208.69	2989.09	1395.6	1090.77	1821.15	2280.16			1208.69	67.0072	622.179	478.161	406.626	305.507	217.862	158.135
1209.39	2992.84	1360.46	1093.68	1815.14	2282.34			1209.39	68.0968	607.688	479.933	414.05	307.092	215.4	175.676
1210.1	3014.34	1336.86	1099.36	1820.83	2286.32			1210.1	74.196	600.558	492.74	429.235	300.573	203.536	172.797
1210.8	3032.3	1345.7	1097.66	1833.73	2295.74			1210.8	74.6677	597.481	485.43	433.087	309.001	207.333	165.625
1211.5	3043.06	1364.94	1097.19	1838.69	2308.04			1211.5	73.519	587.126	470.522	413.519	321.722	219.245	162.523
1212.2	3035.72	1380.15	1106.1	1837.28	2314.53			1212.2	76.0794	592.725	472.744	396.666	314.508	226.163	168.308
1212.91	3011.77	1382.46	1129.95	1841.54	2317.79			1212.91	66.6385	602.122	472.997	389.09	309.251	210.804	172.691
1213.61	2996.62	1375.45	1143.73	1841.9	2319.11			1213.61	52.4443	598.555	474.044	403.733	306.835	211.277	180.043
1214.31	3015.56	1365.99	1144.31	1829.23	2314.65			1214.31	53.4708	604.344	471.88	408.379	322.527	210.666	185.008
1215.01	3031.55	1379.59	1134.31	1815.33	2298.75			1215.01	68.1827	591.399	486.219	404.788	323.573	232.72	184.175
1215.72	3018.5	1412.64	1130.03	1813.9	2278.27			1215.72	82.5961	609.11	486.862	394.456	324.645	243.509	180.55
1216.42	2990.78	1428.38	1122.37	1815.99	2260.01			1216.42	70.4697	607.876	487.222	398.201	317.537	225.752	169.308
1217.12	2989.05	1400.32	1119.03	1814.97	2244.91			1217.12	62.1166	604.328	491.647	405.002	320.688	188.194	171.754
1217.82	2994.11	1366.05	1125.46	1816.66	2232.85			1217.82	61.5656	583.7	498.003	413.063	323.758	183.093	178.813
1218.52	2978.98	1360.42	1144.47	1829.79	2230.98			1218.52	69.9895	592.797	488.673	407.651	325.786	202.053	186.823
1219.23	2945.39	1377.99	1149.09	1837.69	2248.39			1219.23	58.3113	604.418	488.387	404.734	322.049	209.905	181.895
1219.93	2939.37	1382.09	1131.54	1826.21	2280.29			1219.93	60.9582	598.746	494.888	400.551	318.543	199.395	173.815
1220.63	2965.22	1380.84	1102.05	1799.05	2305.58			1220.63	77.483	586.35	488.122	399.719	310.919	205.396	169.279
1221.33	2988.25	1377.22	1073.01	1783.83	2307.97			1221.33	92.3025	594.129	491.09	400.678	310.596	212.842	177.347
1222.03	2991.73	1379.1	1043.75	1786.85	2299.77			1222.03	78.6421	593.634	478.94	413.902	302.071	211.503	163.01
1222.73	3002.29	1371.42	1044.63	1802.14	2303.59			1222.73	84.4017	589.637	485.163	423.84	309.189	214.41	143.791
1223.43	3008.3	1359.56	1079.76	1818.99	2316.34			1223.43	75.0263	592.96	479.233	423.253	313.299	228.057	144.81
1224.14	2990.18	1337.49	1114.2	1838.5	2315.1			1224.14	65.6294	595.518	489.014	415.894	314.395	227.591	163.645
1224.84	2965.08	1325.57	1105.01	1851.28	2297.09			1224.84	58.855	572.425	477.519	409.93	310.011	216.459	164.242
1225.54	2973.36	1327.75	1077.67	1846.16	2279.88			1225.54	72.4383	572.777	479.417	412.776	303.475	219.428	161.237
1226.24	2984.02	1338.38	1057.58	1816.5	2272.74			1226.24	82.4408	595.872	480.096	412.908	309.328	218.195	152.48
1226.94	2971.29	1338.01	1055.23	1780.48	2270.64			1226.94	80.2923	609.504	476.002	418.117	319.498	202.964	153.164
1227.64	2946.48	1334.69	1062.26	1763.89	2271.26			1227.64	81.5338	606.247	467.682	414.411	323.995	193.657	160.086
1228.34	2937.31	1340.64	1083.91	1771.2	2272.33			1228.34	76.8487	601.335	472.572	412.658	304.191	205.078	171.064
1229.04	2930.91	1365.22	1104.49	1773.79	2264.68			1229.04	79.3903	610.085	486.018	408.306	299.644	217.611	166.405
1229.74	2926.09	1393.54	1107.14	1762.17	2248.35			1229.74	76.4747	606.296	480.627	415.381	310.224	215.494	161.014
1230.44	2926.05	1407.63	1094.15	1762.87	2229.11			1230.44	81.0845	602.699	484.565	418.364	319.68	192.542	160.836
1231.14	2923.46	1398.67	1091.77	1791.94	2214.24			1231.14	80.706	602.473	483.322	415.381	314.676	191.614	169.354
1231.84	2905.75	1375.98	1098.1	1811.99	2201.13			1231.84	71.7366	592.042	493.419	418.397	310.363	193.151	163.946
1232.54	2893.62	1348.73	1089.35	1791.62	2201.13			1232.54	59.0157	575.035	489.904	410.609	316.93	212.95	162.933
1233.24	2902.12	1329.01	1069.17	1753.99	2220.02			1233.24	73.3678	566.47	487.567	409.999	317.949	218.995	162.066
1233.94	2923.61	1331.94	1072.43	1739	2249.49			1233.94	74.5246	591.024	482.285	407.958	329.406	223.366	167.114
1234.64	2932.53	1356.29	1099.99	1739.73	2260.88			1234.64	83.8675	604.482	498.362	420.578	321.584	207.298	162.25
1235.34	2927.71	1380.3	1115.07	1730.68	2254.09			1235.34	91.0361	606.058	512.388	425.385	310.321	197.763	177.43
1236.04	2919.84	1392.52	1101.88	1720.56	2254.57			1236.04	89.784	602.626	495.404	424.151	301.292	195.903	177.602
1236.74	2934.28	1397.06	1083.52	1732.92	2272.54			1236.74	73.9937	591.259	491.854	422.014	311.498	205.695	181.625
1237.44	2958.98	1390.67	1079.52	1758.83	2278.22			1237.44	87.4939	592.387	493.385	420.099	315.912	215.32	172.135
1238.14	2958.02	1361.36	1085.52	1771.99	2258.47			1238.14	100.653	600.772	496.809	428.055	325.016	222.37	170.082
1238.84	2912.84	1326.79	1081.55	1771.43	2241.72			1238.84	96.2685	611.384	489.015	423.577	324.105	215.076	156.724
1239.54	2872.3	1318.88	1059.09	1772.42	2246.89			1239.54	88.3874	603.898	485.348	416.108	330.216	206.699	162.827
1240.24	2874.7	1351.14	1025.6	1772.78	2252.54			1240.24	94.6184	600.569	496.232	422.579	330.699	203.127	170.935
1240.94	2898.42	1388.77	1010.53	1761.88	2241.37			1240.94	85.9275	603.436	509.089	424.46	331.943	217.518	174.475
1241.64	2898.63	1390.66	1022.71	1739.29	2232.62			1241.64	81.2018	599.003	517.76	422.431	328.002	228.224	166.125
1242.34	2883.6	1351.75	1053.87	1716.46	2243.13			1242.34	75.5384	598.941	501.885	406.577	313.977	228.468	177.336
1243.03	2879.39	1322.05	1081.32	1701.63	2263.47			1243.03	75.716	588.97	485.625	415.546	320.491	229.564	186.275
1243.73	2881.39	1331.39	1098.84	1702.07	2270.7			1243.73	77.3858	595.145	482.677	420.013	304.935	226.885	185.598
1244.43	2878.03	1354.8	1094.78	1716	2263.82			1244.43	76.0074	603.525	505.984	422.106	300.143	224.127	173.37
1245.13	2889.55	1352.25	1080.59	1733.34	2256.7			1245.13	60.4497	596.036	511.35	412.105	290.272	208.82	184.217
1245.83	2915.23	1329.19	1077.15	1741.85	2265.6			1245.83	61.7677	593.722	491.193	410.944	323.219	188.991	188.166
1246.53	2927.98	1308.87	1098.55	1739.44	2281.49			1246.53	90.1922	589.075	469.29	416.291	325.713	183.29	177.429
1247.23	2917.73	1298.55	1118.11	1732.04	2290.79			1247.23	107.29	599.066	478.459	420.822	319.479	185.853	161.863
1247.92	2912.55	1299.02	1114.32	1728.6	2285.52			1247.92	99.549	586.525	487.975	411.526	317.301	206.882	158.153
1248.62	2911.59	1313.35	1081.96	1730.3	2272.74			1248.62	84.0491	596.388	499.098	405.384	320.894	204.75	160.145
1249.32	2895.75	1333.76	1040.75	1733.08	2255.72			1249.32	74.4755	591.802	495.55	397.797	319.728	216.415	163.021
1250.02	2867.67	1339.9	1015.92	1733.87	2240.33			1250.02	63.7511	597.693	491.007	400.327	314.526	208.234	168.212
1250.72	2859.19	1336.7	1030.32	1739.01	2227.03			1250.72	63.8773	600.334	477.078	406.313	322.52	220.172	160.975
1251.41	2875.79	1332.93	1056.7	1744.77	2224.67			1251.41	65.304	588.866	494.83	415.831	322.857	213.866	149.699
1252.11	2882.91	1332.84	1070.09	1741.28	2234.56			1252.11	73.2114	579.159	497.078	406.316	320.664	202.276	162.033
1252.81	2861.86	1326.95	1063.6	1727.17	2253.55			1252.81	82.0143	584.027	488.111	411.497	325.348	191.294	175.863
1253.51	2841.25	1323.19	1069.82	1722.47	2263.61			1253.51	75.8526	597.084	474.045	410.772	322.253	200.508	171.261
1254.2	2859.21	1315.32	1079.09	1732.18	2271.44			1254.2	75.3828	605.961	481.263	411.186	338.253	202.898	165.68
1254.9	2893.71	1307.76	1087.82	1740.39	2280.97			1254.9	73.6768	610.891	473.306	397.242	308.689	194.065	165.629
1255.6	2898.45	1305.04	1070.23	1734.45	2292.29			1255.6	69.6047	602.646	464.416	398.461	294.871	194.474	166.851
1256.3	2868.69	1311.62	1051.72	1727.63	2283.96			1256.3	63.1878	590.729	473.41	404.595	294.036	209.626	161.399
1256.99	2855.87	1318.98	1053.24	1728.65	2264.42			1256.99	63.4222	594.641	476.797	416.819	326.754	209.959	161.997
1257.69	2873.92	1331.31	1084.46	1727.42	2253.2			1257.69	61.4612	595.517	471.386	414.178	329.199	219.826	151.597
1258.39	2886.4	1349.05	1097.71	1714.05	2267.79			1258.39	61.4401	587.334	475.142	405.2	324.45	225.004	158.909
1259.08	2870.42	1361.03	1079.16	1701.4	2287.78			1259.08	78.9207	579.617	486.661	402.202	318.474	224.821	170.575
1259.78	2863.75	1360.23	1052.61	1705.66	2287.41			1259.78	86.02	594.453	484.811	402.272	316.496	206.269	182.473
1260.47	2883.48	1356.59	1046.15	1724.64	2266.44			1260.47	89.7087	600.059	479.812	400.243	327.483	209.77	171.71
1261.17	2900.41	1357.97	1058.55	1743.1	2253.35			1261.17	84.7853	600.573	480.667	406.892	331.509	218.465	172.097
1261.87	2887.93	1359.49	1080.81	1756.69	2260.21			1261.87	83.4861	590.796	472.805	413.538	321.249	217.308	179.176
1262.56	2865.14	1352.16	1100.71	1764	2267.38			1262.56	76.4741	585.942	475.675	419.47	315.226	211.336	194.019
1263.26	2859.67	1340.17	1101.19	1760.12	2262.53			1263.26	76.4543	592.544	473.039	412.444	322.456	225.911	179.681
1263.96	2881.64	1336.35	1085.13	1745.4	2264.52			1263.96	74.3882	602.71	478.025	415.681	326.622	225.818	167.743
1264.65	2909.6	1337.77	1067.86	1743.78	2289.68			1264.65	67.2913	603.667	478.155	413.493	320.938	210.663	163.258
1265.35	2920.93	1334.14	1055.78	1764.37	2320.66			1265.35	62.7314	605.134	486.03	412.925	309.799	208.635	169.883
1266.04	2912.08	1325.98	1045.18	1787.42	2332.5			1266.04	67.2743	613.304	477.608	405.923	290.568	219.539	169.295
1266.74	2913.36	1330.68	1045.27	1781.8	2326.23			1266.74	88.1251	614.091	485.261	413.083	302.432	228.631	174.897
1267.43	2926.43	1351.25	1055.14	1753.78	2320.45			1267.43	79.0766	608.619	494.989	420.032	316.848	218.746	173.841
1268.13	2935.78	1378.47	1055.43	1730.77	2319.89			1268.13	74.7255	594.553	501.893	417.354	340.491	217.983	163.306
1268.83	2923.31	1392.29	1036.99	1735.4	2314.19			1268.83	52.624	588.719	491.222	421.566	333.904	221.087	170.223
1269.52	2912.31	1378.48	1023.89	1755.07	2293.12			1269.52	65.7457	581.718	483.681	424.233	339.183	219.959	166.107
1270.22	2910.07	1349.1	1030.35	1765.35	2271.74			1270.22	74.1439	597.057	480.246	419.816	320.989	206.085	171.314
1270.91	2901.28	1333.57	1055.07	1758.11	2269.03			1270.91	84.5464	606.031	486.81	402.711	311.41	193.307	184.913
1271.61	2874.92	1345.37	1077.47	1751.87	2283.55			1271.61	70.9672	607.876	488.601	405.894	323.999	216.91	202.957
1272.3	2859.55	1361.54	1085.66	1756.07	2284.17			1272.3	67.4498	602.719	488.442	414.318	338.602	238.916	189.674
1273	2877.23	1356.56	1067.27	1761.59	2268.73			1273	74.7832	613.516	481.945	409.743	339.912	239.539	181.306
1273.69	2906.22	1329.13	1047.6	1761.25	2263.25			1273.69	84.3985	608.995	471.933	402.494	313.754	222.313	181.611
1274.39	2934.2	1308.15	1050.55	1764.31	2283.28			1274.39	75.1658	595.245	479.501	404.695	319.463	216.432	183.568
1275.08	2957.29	1321.17	1081.42	1773.5	2297.89			1275.08	58.5271	593.481	488.391	417.548	329.947	234.92	184.078
1275.78	2981.31	1364.55	1107.58	1777.53	2294.48			1275.78	65.0353	603.577	509.373	419.204	345.752	252.54	191.537
1276.47	2988.24	1400.18	1103.19	1766.6	2292.48			1276.47	87.6084	607.753	510.889	422.197	341.94	254.87	189.322
1277.16	2986.45	1404.25	1073.1	1750.01	2311.47			1277.16	74.7277	617.466	502.449	423.527	328.43	230.318	187.605
1277.86	2970.65	1380.13	1056.48	1744.99	2331.74			1277.86	54.7486	626.649	475.58	418.135	327.107	220.812	180.835
1278.55	2958.49	1352.43	1074.56	1757.02	2342.39			1278.55	51.6529	617.287	489.069	413.221	337.392	232.539	188.081
1279.25	2952.2	1331.1	1106.67	1777.02	2351			1279.25	73.2855	597.657	491.323	416.064	361.842	219.165	192.863
1279.94	2962.97	1337.96	1118.12	1796.8	2369.31			1279.94	86.2636	582.397	498.678	425.789	340.459	206.858	201.115
1280.64	2975.89	1371.64	1125.73	1815.44	2386.43			1280.64	91.3971	586.316	500.772	413.345	311.643	214.913	201.284
1281.33	2991.99	1408.43	1138.63	1825.71	2394.8			1281.33	90.1995	601.968	516.279	416.732	314.652	238.063	198.966
1282.02	3002.78	1417.57	1150.88	1819.68	2393.49			1282.02	91.2616	606.353	524.492	432.322	342.509	236.249	194.906
1282.72	3014.19	1418.91	1132.1	1806.12	2389.95			1282.72	93.6882	607.365	512.793	443.297	351.785	222.373	198.239
1283.41	3025.59	1433.18	1115.5	1805.19	2384.59			1283.41	95.6886	600.271	502.131	427.536	334.705	222.752	196.187
1284.1	3045.49	1439.72	1111.03	1821.04	2380.55			1284.1	97.9663	612.294	490.332	412.783	345.423	232.925	200.665
1284.8	3073.26	1418.75	1123.75	1841.45	2382.78			1284.8	97.2596	623.658	503.388	416.898	354.302	250.163	180.292
1285.49	3114.69	1400.97	1121.14	1855.87	2398.38			1285.49	90.2858	618.176	504.435	423.072	360.387	229.403	182.338
1286.18	3148.53	1428.24	1120.37	1861.22	2426			1286.18	99.5133	593.174	505.951	431.971	349.626	231.733	181.074
1286.88	3156.48	1482.12	1137.67	1860.27	2457.97			1286.88	90.7707	591.234	494.138	423.1	355.732	242.833	193.482
1287.57	3135.67	1518.27	1173.78	1861.73	2481.93			1287.57	86.249	600.284	482.103	424.506	345.953	258.076	186.188
1288.26	3130.64	1508.41	1173.6	1867.59	2490.83			1288.26	80.7896	597.771	495.003	427.797	344.596	243.303	200.447
1288.95	3149.93	1467.44	1129.93	1871	2489.18			1288.95	92.6614	595.724	512.009	426.963	345.007	238.124	200.825
1289.65	3180.17	1430.7	1113.45	1870.93	2486.5			1289.65	81.2121	607.128	520.645	419.247	356.484	234.512	198.709
1290.34	3186.41	1437.48	1168.6	1882.23	2491.19			1290.34	77.6289	616.792	499.044	417.131	352.976	247.533	201.823
1291.03	3181.29	1483.35	1226.18	1904.37	2507.98			1291.03	89.3091	618.182	501.221	422.616	338.423	245.719	198.261
1291.73	3168.81	1523.4	1225.36	1918.88	2537.25			1291.73	101.821	609.089	495.636	413.596	342.505	249.935	190.802
1292.42	3163.93	1522.7	1201.4	1917.91	2558.65			1292.42	81.1208	600.188	492.45	421.456	334.504	239.198	193.111
1293.11	3169.86	1497.99	1198.63	1918.23	2558.09			1293.11	70.8661	609.341	485.873	419.498	335.815	236.318	208.86
1293.8	3203.46	1486.54	1193.85	1926.12	2539.41			1293.8	82.5684	619.428	502.829	419.598	319.344	226.387	187.95
1294.49	3243.88	1493.89	1175.22	1923.48	2524.46			1294.49	90.6472	619.012	507.105	421.934	342.03	242.377	167.964
1295.19	3263.92	1506.13	1166.6	1904.94	2509.82			1295.19	87.3211	603.913	498.967	435.018	340.765	252.594	156.451
1295.88	3252.41	1519.79	1178.05	1881.92	2493.89			1295.88	93.5454	588.921	479.959	441.818	335.372	258.304	175.714
1296.57	3217.65	1539.97	1193.91	1874.74	2477.31			1296.57	106.804	598.518	484.118	424.901	331.244	256.126	180.351
1297.26	3154.28	1544.94	1197.9	1888	2472.39			1297.26	93.3319	613.419	500.614	403.471	335.199	242.174	178.429
1297.95	3078.17	1511.47	1189.5	1920.55	2464.55			1297.95	85.5513	616.014	519.57	398.724	334.592	225.511	176.99
1298.65	3050.38	1453.01	1172.59	1941.64	2447.39			1298.65	90.6892	597.923	504.774	416.622	331.081	224.885	188.109
1299.34	3086.5	1424.03	1165.9	1930.78	2415.87			1299.34	93.7381	605.376	485.387	427.481	341.951	238.453	193.024
1300.03	3136.24	1448.39	1162.87	1897.43	2388.35			1300.03	89.6671	613.635	477.442	422.683	340.243	233.487	184.118
1300.72	3139.65	1490.48	1151.98	1873.93	2376.31			1300.72	85.8948	608.803	487.584	413.388	319.725	207.688	170.749
1301.41	3123.99	1508.35	1128.57	1866.92	2388.6			1301.41	98.3665	596.036	489.01	412.226	327.248	200.208	174.92
1302.1	3115.16	1510.46	1109.88	1869.01	2395.57			1302.1	90.8002	589.421	481.415	418.463	332.408	206.786	179.017
1302.79	3110.53	1514.17	1100.87	1879.2	2377.58			1302.79	82.3812	600.819	490.038	422.316	331.942	219.213	173.258
1303.48	3072.1	1504.18	1094.18	1889.55	2347.07			1303.48	68.5905	607.888	500.064	423.538	315.482	218.999	166.417
1304.17	3017.64	1474.01	1088.53	1880.04	2340.21			1304.17	77.6095	614.723	498.407	421.518	309.913	233.752	159.385
1304.86	2981.9	1438.44	1092.08	1840.67	2352.26			1304.86	78.9543	575.667	490.919	414.237	298.636	238.426	166.672
1305.56	2971.17	1416.3	1106.84	1790.11	2361.65			1305.56	75.2686	563.322	477.926	402.419	305.222	232.836	167.939
1306.25	2959.67	1407.77	1108.3	1743.89	2357.37			1306.25	76.891	554.053	484.137	406.133	322.783	214.3	172.663
1306.94	2940.97	1414.78	1089.29	1707.05	2347.91			1306.94	72.6986	578.158	492.911	405.003	324.42	212.547	162.996
1307.63	2930.74	1412.95	1071.17	1689.08	2334.96			1307.63	58.7247	576.42	495.082	399.805	318.162	212.333	161.074
1308.32	2912.05	1394.01	1074.17	1700.55	2328.29			1308.32	62.6176	578.756	471.466	387.505	323.452	202.692	154.541
1309.01	2891.78	1361.53	1087.95	1729.46	2333.08			1309.01	82.3097	586.358	474.188	393.39	323.149	196.08	157.304
1309.7	2876.42	1337.11	1081.02	1747.67	2341.64			1309.7	79.5601	589.821	477.806	408.097	326.47	204.867	159.408
1310.39	2871.09	1332.76	1045.38	1751.68	2334.23			1310.39	78.2819	595.046	477.584	412.951	330.543	226.157	164.059
1311.08	2838.07	1360.19	979.744	1748.04	2314.72			1311.08	88.7067	584.4	477.507	405.535	326.192	224.783	155.987
1311.77	2807.52	1400.89	934.01	1741.62	2301.88			1311.77	79.0035	596.285	486.859	406.496	317.548	216.679	162.032
1312.46	2811.24	1417.62	937.393	1730.68	2303.71			1312.46	63.8142	590.072	474.043	402.324	312.364	203.582	155.837
1313.15	2860.33	1398.96	995.533	1728.29	2300.46			1313.15	65.5211	586.66	466.552	397.802	307.813	207.981	150.213
1313.84	2889.83	1369.29	1052.16	1729.61	2272.74			1313.84	88.4533	586.982	462.03	402.37	299.168	213.721	144.923
1314.53	2872.49	1362.14	1096.38	1725.37	2231.54			1314.53	96.29	578.498	474.965	404.732	310.425	223.513	152.986
1315.22	2829.2	1379.4	1112.45	1716.07	2213.06			1315.22	86.327	577.652	478.065	394.999	318.826	214.77	158.765
1315.9	2826.82	1400.57	1107.1	1720.87	2233.42			1315.9	75.2557	579.033	488.443	391.576	310.521	219.427	157.461
1316.59	2858.86	1407.85	1085.34	1739.22	2269.35			1316.59	77.6572	587.267	473.928	406.592	302.319	211.933	162.625
1317.28	2871.17	1402.36	1074.63	1759.17	2293.76			1317.28	88.2875	578.528	474.574	416.434	302.249	211.857	163.06
1317.97	2849.44	1393.41	1047.59	1771.99	2302.92			1317.97	84.2087	591.407	467.276	417.16	310.357	199.184	162.411
1318.66	2843.25	1390.49	996.128	1779.53	2297.28			1318.66	90.2131	580.164	474.021	411.44	304.369	193.761	150.423
1319.35	2874.38	1401.74	960.51	1781.25	2279.7			1319.35	87.2434	573.693	461.463	408.604	317.286	187.166	145.442
1320.04	2899.49	1419.76	989.627	1777.27	2276.96			1320.04	78.8383	579.826	468.191	410.462	322.713	201.024	151.411
1320.73	2906.09	1424.28	1049.75	1771.54	2314.21			1320.73	72.7996	593.913	466.447	410.339	331.218	209.442	164.613
1321.42	2896.7	1399.52	1079	1767.99	2363.8			1321.42	77.2712	599.217	470.109	398.493	319.226	213.4	161.666
1322.1	2895.86	1358.98	1060.53	1767.89	2375.86			1322.1	71.8518	594.719	465.096	397.55	309.986	212.167	155.49
1322.79	2890.9	1335.91	1028.11	1771.11	2351.3			1322.79	69.4169	590.368	494.151	407.064	302.838	203.256	151.694
1323.48	2901.78	1349.82	1017.36	1775.57	2333.94			1323.48	71.9062	572.588	506.896	414.347	310.652	184.155	162.465
1324.17	2916.18	1385.33	1031.18	1776.62	2342.45			1324.17	70.1752	579.949	513.078	398.528	327.827	191.174	153.135
1324.86	2933.53	1412.73	1051.79	1775.47	2362.38			1324.86	56.741	585.209	490.386	395.832	322.085	202.231	154.99
1325.55	2939.67	1409.64	1064.84	1784.69	2380.31			1325.55	73.8548	604.387	489.906	399.906	311.685	217.2	156.89
1326.23	2943.2	1378.8	1063.83	1809.65	2386.72			1326.23	81.7172	613.614	479.002	417.673	306.914	213.435	169.57
1326.92	2938.89	1355.22	1058.72	1833.21	2358.63			1326.92	88.7703	603.597	481.37	415.587	326.404	215.231	159.098
1327.61	2913.21	1368.78	1064.23	1832.24	2301.71			1327.61	78.2156	608.155	480.771	402.325	329.457	207.753	149.343
1328.3	2891.67	1404.48	1089.66	1804.94	2261.22			1328.3	81.4746	613.987	493.363	393.161	311.136	206.747	154.61
1328.99	2904.81	1422.19	1103.74	1774.36	2282.56			1328.99	63.2669	606.918	497.746	406.919	305.122	191.544	162.585
1329.67	2950.91	1415.31	1095.81	1765.51	2347.68			1329.67	78.8265	600.55	495.588	421.826	325.703	203.894	158.473
1330.36	2969.4	1401.05	1084.21	1789.8	2412.94			1330.36	83.2163	603.452	487.375	415.303	335.237	214.083	153.477
1331.05	2945.81	1394.97	1083.94	1831.73	2443.57			1331.05	78.2053	608.328	491.742	415.769	319.151	217.584	157.089
1331.74	2911.56	1394.37	1064.04	1862.8	2442.01			1331.74	64.9443	603.804	491.883	413.522	305.112	204.574	164.01
1332.42	2895.33	1397.11	1028.58	1863.67	2424.82			1332.42	70.0596	615.363	480.606	424.293	323.785	211.549	162.943
1333.11	2910.38	1408.13	1027.21	1846.18	2416.44			1333.11	69.5687	607.38	482.782	420.92	317.105	217.397	164.184
1333.8	2953.45	1431.01	1074.3	1834.24	2422.39			1333.8	67.8207	615.565	485.732	424.565	313.922	230.158	166.405
1334.48	3004.27	1456.55	1116.54	1835.57	2432.14			1334.48	68.8012	600.368	476.146	419.58	311.116	227.114	161.077
1335.17	3004.56	1463.98	1126.92	1834.16	2429.65			1335.17	68.1649	589.669	474.343	424.202	329.565	220.864	154.514
1335.86	2967.31	1446.26	1127.23	1816.84	2406.6			1335.86	66.0309	588.518	485.344	417.184	326.348	213.793	157.512
1336.54	2939.66	1402.27	1133.31	1800.23	2377.47			1336.54	69.0191	605.548	479.094	423.513	315.996	221.526	159.856
1337.23	2950.14	1351.22	1138.32	1810.24	2368.81			1337.23	71.5878	610.146	469.513	414.171	301.98	225.801	146.676
1337.92	2952.1	1313.18	1147.17	1843.12	2387.21			1337.92	76.1366	607.126	492.04	412.855	307.163	212.926	137.301
1338.6	2931.35	1312.67	1167.9	1859.29	2399.41			1338.6	76.9831	601.688	505.038	408.613	307.633	205.854	152.12
1339.29	2907.77	1344.46	1173.77	1844.48	2386.38			1339.29	79.4286	601.914	502.471	425.849	319.015	184.949	159.143
1339.98	2912.95	1391.41	1147.52	1827.57	2367.96			1339.98	82.0449	602.437	492.854	428.552	301.338	185.787	159.168
1340.66	2934.62	1418.18	1095.84	1839.47	2366.22			1340.66	79.1829	603.532	482.121	425.69	308.839	191.866	152.655
1341.35	2961.25	1415.31	1072.87	1867.87	2371.45			1341.35	76.6621	591.474	479.152	418.427	291.208	220.757	161.978
1342.03	2967.38	1398.18	1081.53	1888.56	2371.86			1342.03	74.9942	602.137	484.516	419.708	306.758	212.435	161.949
1342.72	2952.48	1389.1	1099.57	1896.52	2382.52			1342.72	79.3806	602.659	497.277	428.357	304.827	209.748	151.064
1343.41	2932.39	1389.26	1101.62	1899.12	2414.76			1343.41	76.2636	613.535	491.041	420.298	317.392	207.9	148.789
1344.09	2928.33	1394.29	1122.02	1896.94	2453.37			1344.09	64.492	613.59	490.271	417.276	324.231	218.842	157.576
1344.78	2915.6	1414.66	1166.43	1887.08	2463.74			1344.78	54.3619	612.117	493.446	413.256	327.517	220.847	172.198
1345.46	2881.89	1439.59	1204.5	1878.4	2448.3			1345.46	68.1076	610.729	517.45	428.404	312.36	225.286	172.053
1346.15	2878.79	1454.55	1201.98	1882.39	2438.35			1346.15	79.274	617.657	505.325	432.092	313.973	235.178	164.29
1346.83	2936.29	1453.46	1170.91	1899.16	2455.58			1346.83	79.2917	623.715	501.594	434.666	313.251	242.983	157.499
1347.52	3025.4	1461.13	1147.01	1911.02	2470.82			1347.52	81.5479	625.106	502.863	427.869	309.083	223.497	160.642
1348.2	3079.66	1477.72	1160.12	1909.99	2464.53			1348.2	90.8178	629.53	506.105	429.5	311.976	197.647	160.234
1348.89	3103.58	1493.01	1193.3	1908.01	2451.46			1348.89	92.7333	626.401	492.725	429.678	327.686	195.965	154.579
1349.57	3112.94	1496.57	1225.37	1919.39	2459.53			1349.57	85.4826	630.634	508.446	430.41	323.07	221.101	161.316
1350.26	3134.57	1496.72	1254.63	1938.69	2487.17			1350.26	86.0131	627.356	530.184	424.081	314.353	230.962	158.047
1350.94	3160.9	1501.15	1283.12	1958.86	2524.47			1350.94	88.5262	615.358	518.739	423.116	315.037	218.299	154.125
1351.63	3194.49	1504.64	1274.88	1980.12	2558.26			1351.63	83.557	609.428	511.155	430.28	321.002	200.261	159.011
1352.31	3220.96	1501.52	1233.19	2001.34	2575.32			1352.31	79.7605	618.964	516.863	437.403	327.966	188.207	163.442
1353	3233.1	1502.72	1197.82	2011.71	2583.19			1353	84.8322	629.667	525.214	440.72	326.664	210.983	154.87
1353.68	3233.77	1536.48	1192.41	2016.72	2608.71			1353.68	88.1775	623.863	524.361	442.033	329.206	233.652	153.041
1354.37	3256.18	1592.84	1205.21	2028.76	2655.89			1354.37	91.6509	626.292	529.117	439.975	338.26	256.277	163.534
1355.05	3299.27	1618.4	1238.05	2051.49	2691.95			1355.05	89.71	610.792	526.986	432.222	341.225	238.618	165.25
1355.73	3331.93	1591.54	1281.31	2073.14	2704.18			1355.73	95.2943	615.596	517.622	435.845	335.837	232.181	172.706
1356.42	3334.79	1557.83	1314.67	2091.2	2714.21			1356.42	98.7044	629.778	515.778	433.372	350.271	222.472	172.086
1357.1	3363.24	1570.29	1336.13	2107.82	2741.59			1357.1	120.533	643.896	528.953	435.502	356.393	223.973	188.706
1357.79	3438.09	1609.54	1363.31	2125.22	2768.75			1357.79	119.914	643.65	545.176	443.567	355.138	228.656	199.243
1358.47	3515.93	1647.49	1390.17	2143.2	2774.31			1358.47	116.738	642.556	541.71	452.079	346.123	257.599	211.237
1359.15	3540.42	1673.34	1394.67	2163.09	2762.61			1359.15	110.471	635.351	542.757	448.409	346.608	276.751	196.424
1359.84	3548.61	1697.99	1375.07	2181.09	2766.14			1359.84	117.442	624.199	553.701	447.888	347.683	271.201	196.68
1360.52	3582.69	1706.84	1346.84	2191.09	2799.31			1360.52	118.018	631.442	566.962	451.958	347.523	262.068	192.933
1361.2	3643.27	1708.23	1338.9	2190.85	2845.74			1361.2	121.771	651.564	540.051	448.967	343.934	258.405	199.45
1361.89	3690.91	1702.08	1363.68	2188.48	2880.74			1361.89	106.317	658.255	531.327	453.396	344.247	245.271	194.716
1362.57	3706.06	1699.15	1420.42	2193.08	2906.2			1362.57	101.927	654.338	538.72	460.933	364.457	246.572	199.551
1363.25	3691.64	1696.87	1471.33	2209.37	2926.06			1363.25	99.7755	650.251	548.898	466.55	361.794	267.076	216.728
1363.94	3690.72	1710.36	1485.56	2236.81	2931.39			1363.94	116.49	638.823	549.281	462.233	356.853	280.045	217.967
1364.62	3721.87	1718.5	1453.95	2275.44	2916.2			1364.62	112.079	630.959	548.142	457.96	357.512	266.27	200.841
1365.3	3753.48	1729.81	1419.91	2320.91	2900.72			1365.3	118.711	623.435	553.101	458.243	378.061	252.297	205.339
1365.99	3755.99	1755.72	1406.93	2355.66	2902.97			1365.99	115.9	636.108	547.555	459.374	377.099	258.303	218.612
1366.67	3759.92	1801.19	1412.54	2363.32	2916.01			1366.67	121.679	653.64	567.594	450.106	378.342	268.208	220.706
1367.35	3776.63	1812.12	1413.36	2345.75	2929.08			1367.35	110.107	669.348	566.074	436.938	377.936	272.327	202.538
1368.03	3770.26	1787.92	1424.87	2327.06	2946.58			1368.03	102.414	657.686	542.405	444.082	371.531	277.605	211.517
1368.72	3720.17	1767.93	1444.13	2322.88	2968.33			1368.72	108.301	651.901	526.946	454.957	365.854	252.225	189.595
1369.4	3687.19	1782.08	1460.41	2330.93	2965.81			1369.4	118.068	658.909	537.216	453.461	360.593	248.286	190.184
1370.08	3707.91	1798.09	1462.71	2337.42	2926.44			1370.08	113.36	661.441	545.129	444.373	375.209	251.185	193.189
1370.76	3760.23	1802.95	1468.34	2340.94	2888.23			1370.76	90.3627	649.375	537.64	448.462	375.821	269.801	199.867
1371.45	3781.04	1807.71	1477.35	2349.51	2906.65			1371.45	94.5024	645.244	541.349	448.915	371.138	261.57	194.91
1372.13	3782.88	1822.17	1483.06	2364.08	2970.85			1372.13	104.718	652.995	552.679	453.43	349.803	267.259	196.757
1372.81	3792.04	1833.76	1492.11	2365.14	3011.3			1372.81	112.055	666.898	563.502	450.089	353.541	267.312	214.417
1373.49	3835.36	1833.09	1502.93	2344.82	2986.28			1373.49	95.8589	671.615	563.922	458.44	359.289	254.935	209.765
1374.17	3862.19	1822.24	1495.03	2323.6	2937.07			1374.17	113.707	672.809	566.152	469.791	364.264	261.185	200.442
1374.86	3844.11	1817.69	1453.77	2322.8	2925.69			1374.86	117.165	666.43	562.226	472.46	352.041	266.536	195.393
1375.54	3785.54	1832.97	1419.53	2326.44	2956.49			1375.54	109.07	684.915	551.046	471.303	352.213	280.341	216.526
1376.22	3762.33	1853.02	1429.97	2321.45	2982.28			1376.22	98.2891	674.483	540.985	471.8	365.425	268.3	222.413
1376.9	3795.2	1854.99	1482.3	2322.59	2982.96			1376.9	110.339	665.557	539.318	482.187	394.188	267.498	212.842
1377.58	3858.59	1840.73	1528.92	2346.72	2984.28			1377.58	129.488	654.276	554.396	479.576	382.352	264.351	199.156
1378.26	3883.02	1832.81	1546.81	2377.6	3006.6			1378.26	124.592	662.217	568.459	472.067	357.32	272.141	199.628
1378.94	3865.21	1841.29	1541.61	2397.39	3019.73			1378.94	129.181	655.646	575.086	462.716	352.853	271.98	200.51
1379.62	3838.69	1850.21	1537.56	2401.7	3001.31			1379.62	117.826	649.118	567.448	459.257	371.903	280.056	199.545
1380.3	3856.76	1849.67	1530.96	2387.06	2971.23			1380.3	126.722	654.109	571.049	455.204	372.34	273.909	186.619
1380.99	3883.9	1850.41	1517.22	2358.13	2960.88			1380.99	116.881	649.66	569.977	457.12	356.777	262.313	188.676
1381.67	3886.47	1870.36	1503.61	2338.27	2956.94			1381.67	123.859	656.667	547.325	459.303	360.068	239.019	191.169
1382.35	3863.48	1880.09	1509.33	2348.72	2948.41			1382.35	113.272	660.556	552.433	472.616	359.766	250.477	200.118
1383.03	3864.51	1862.61	1522.57	2369.56	2951.23			1383.03	119.973	649.593	562.561	468.245	365.935	256.864	196.137
1383.71	3864.96	1836.71	1505.48	2375.73	2974.24			1383.71	109.834	644.953	571.654	466.981	372.362	264.88	193.839
1384.39	3849.16	1842.18	1456.59	2365.09	2982.4			1384.39	110.887	654.166	553.537	459.091	382.428	264.582	190.854
1385.07	3825.92	1855.21	1417.34	2362.03	2955.44			1385.07	112.388	676.089	547.615	463.721	378.313	276.434	202.409
1385.75	3835.05	1864.41	1437.69	2363.15	2925.53			1385.75	123.332	670.918	557.665	464.28	380.164	276.363	208.371
1386.43	3854.05	1863.89	1479.52	2353.59	2930.75			1386.43	116.264	666.342	561.459	459.719	375.535	260.316	205.886
1387.11	3866.75	1874.1	1493.15	2327.9	2945.08			1387.11	100.2	661.913	553.101	451.902	355.557	259.255	200.939
1387.79	3838.37	1860.99	1465.2	2310.97	2912.26			1387.79	112.659	658.949	535.863	444.808	337.159	257.522	187.719
1388.47	3767.8	1827.33	1441.42	2303.24	2822.27			1388.47	118.147	651.932	541.833	449.428	337.478	263.468	174.003
1389.15	3668.26	1781.97	1433.84	2284.2	2735.34			1389.15	124.957	649.329	549.023	451.343	356.573	255.082	183.01
1389.83	3605.94	1776.91	1434.06	2237.04	2706.25			1389.83	108.958	642.269	549.224	445.764	363.76	245.143	181.038
1390.51	3573.4	1780.97	1431.85	2186.55	2729.02			1390.51	108.691	654.051	532.824	436.253	362.839	233.36	176.881
1391.19	3545.63	1756.57	1409.52	2150.14	2742.51			1391.19	100.452	645.337	525.345	439.557	350.781	241.362	170.294
1391.87	3499.2	1681.93	1362.11	2124.15	2702.36			1391.87	98.9063	639.36	520.001	439.798	342.688	246.18	186.532
1392.55	3462.64	1619.61	1294.58	2088.34	2621.14			1392.55	89.9854	625.364	536.991	427.785	340.937	242.439	188.029
1393.23	3431.01	1597.61	1251.41	2052.9	2544.56			1393.23	87.3106	629.677	550.121	427.591	345.01	241.836	180.741
1393.91	3400.96	1605.49	1243.48	2028.58	2498.03			1393.91	84.2096	619.096	547.726	437.213	344.336	248.8	166.41
1394.58	3358.3	1602.65	1262.5	2016.45	2477.86			1394.58	86.3956	618.02	526.921	441.854	337.326	255.884	167.897
1395.26	3304.06	1582.61	1272.09	1995.99	2477.08			1395.26	79.9696	627.044	510.73	427.603	341.647	255.37	172.394
1395.94	3232.11	1561.95	1261.96	1971.4	2482.66			1395.94	101.427	635.007	524.25	427.971	355.442	250.137	176.277
1396.62	3156.07	1553.02	1231.57	1948.94	2473.68			1396.62	94.2554	629.094	527.813	433.439	342.46	232.4	174.566
1397.3	3093.81	1541.65	1181.71	1927.58	2442.58			1397.3	90.8358	623.33	526.357	437.464	329.278	231.599	174.816
1397.98	3080.1	1506.27	1145.46	1886.85	2410.67			1397.98	69.041	618.775	500.07	436.634	330.592	229.594	164.408
1398.66	3102.21	1466.56	1137.46	1838.1	2400.95			1398.66	91.5439	622.728	493.76	436.207	333.11	233.71	152.04
1399.34	3118.34	1452.91	1152.25	1808.7	2412.64			1399.34	81.6231	621.547	507.142	432.187	327.066	236.531	158.881
1400.01	3097.48	1477.47	1145.69	1817.76	2425.43			1400.01	80.4001	616.165	509.083	424.021	333.896	232.955	176.226
1400.69	3057.02	1495.52	1123.2	1841.72	2422.26			1400.69	73.8054	610.783	490.928	419.607	352.056	222.65	187.529
1401.37	3014.63	1477.59	1094.21	1855.81	2399.14			1401.37	76.4628	602.028	477.529	418.979	341.343	208.188	174.178
1402.05	2971.92	1432.55	1078.12	1847.57	2363.48			1402.05	57.0959	595.734	487.236	422.028	335.028	214.893	169.424
1402.73	2947.37	1418.73	1077.81	1826.72	2319.03			1402.73	60.5954	595.678	493.489	427.665	326.138	228.938	164.843
1403.41	2942.28	1434.85	1081.6	1799.45	2281.51			1403.41	61.6924	602.666	490.354	414.834	314.723	238.674	164.917
1404.08	2941.69	1444.69	1076.21	1780.73	2266.78			1404.08	62.6552	603.65	500.429	404.251	306.673	241.132	166.684
1404.76	2923.53	1417.2	1063.27	1780.02	2277.49			1404.76	57.2833	600.114	508.392	399.561	319.404	221.2	164.975
1405.44	2915.76	1389	1060.98	1800.6	2286.5			1405.44	66.5776	603.326	506.58	404.075	342.327	219.787	155.943
1406.12	2927.54	1372.62	1063.31	1820.94	2283.67			1406.12	71.2251	591.198	496.804	398.823	327.366	204.988	152.635
1406.8	2941.4	1368.13	1070.28	1817.69	2274.83			1406.8	65.9331	575.718	487.78	395.841	319.94	202.753	160.777
1407.47	2928.16	1362.15	1080.21	1780.35	2271.26			1407.47	56.9765	563.57	500.115	406.81	309.56	195.247	159.823
1408.15	2903.52	1372.25	1084.85	1734.64	2268.68			1408.15	47.7271	580.127	494.73	414.165	331.721	209.049	159.561
1408.83	2893.13	1378.56	1067.68	1711.19	2266.88			1408.83	66.2359	588.325	490.139	414.532	327.255	210.213	167.248
1409.5	2908.41	1373.71	1042.34	1722.52	2267.25			1409.5	77.1504	605.307	490.445	401.373	329.159	215.166	175.501
1410.18	2916.34	1362.68	1036.43	1747.56	2278.89			1410.18	75.5302	590.465	508.27	402.97	308.771	213.083	156.002
1410.86	2893.03	1368.76	1057.04	1760.45	2306.99			1410.86	62.2499	585.594	488.521	405.056	306.293	206.112	144.685
1411.53	2860.7	1369.42	1079.2	1744.77	2338.86			1411.53	55.9802	572.895	474.361	407.83	304.536	193.094	147.446
1412.21	2862.04	1360.71	1081.78	1716	2343.5			1412.21	49.4173	587.968	478.654	400.458	319.583	196.904	169.155
1412.89	2883.54	1358.43	1071.28	1703.19	2309.37			1412.89	54.1616	589.739	488.17	397.581	327.929	202.635	160.189
1413.57	2884.88	1370.27	1068.2	1716.67	2262.51			1413.57	50.9283	592.74	477.954	403.281	326.118	197.903	166.127
1414.24	2874.73	1366.29	1076.7	1732.16	2237.01			1414.24	51.3017	591.668	471.743	420.177	312.077	199.078	161.962
1414.92	2884.41	1349.91	1077.14	1729.24	2234.78			1414.92	53.395	600.886	470.45	416.102	302.848	203.468	161.183
1415.6	2906.55	1350.58	1062.05	1714.8	2246.26			1415.6	67.8526	599.199	474.401	412.389	308.806	209.96	143.785
1416.27	2897.76	1369.9	1051.85	1710.09	2268.06			1416.27	66.7489	584.167	477.966	412.544	316.982	200.902	153.601
1416.95	2861.31	1380.49	1068.66	1724.62	2291.21			1416.95	62.8528	582.087	473.061	419.251	315.147	203.675	168.164
1417.62	2838.41	1376.68	1080.52	1751.07	2286.23			1417.62	57.1023	577.678	465.497	411.243	305.775	210.075	172.242
1418.3	2852.65	1379.82	1057.25	1771.89	2262.02			1418.3	51.6298	590.371	471.305	406.596	316.334	220.142	167.961
1418.97	2877.5	1393.86	1027.61	1778.8	2257.95			1418.97	51.549	605.949	471.078	408.172	324.184	210.294	165.143
1419.65	2892.68	1407.86	1050.79	1778.74	2287.21			1419.65	57.4121	610.919	468.84	416.458	315.998	202.35	167.863
1420.33	2906.84	1407.91	1093.76	1783.09	2309.74			1420.33	65.7021	590.96	466.359	419.285	316.001	208.357	173.363
1421	2923.8	1393.93	1088.57	1786.3	2312.35			1421	70.8155	591.667	492.023	409.761	323.994	225.268	184.995
1421.68	2923.5	1375.41	1040.25	1777.81	2312.55			1421.68	74.9271	602.748	506.207	404.424	308.061	223.551	180.788
1422.35	2901.72	1366.61	1028.33	1766.17	2320.85			1422.35	84.1561	592.761	512.933	412.87	282.945	207.459	168.308
1423.03	2885.81	1371.54	1056.4	1777.2	2328.18			1423.03	80.318	581.311	492.877	414.797	291.29	209.336	169.473
1423.71	2898.58	1380.55	1072.24	1812.52	2340.08			1423.71	81.5319	584.819	492.167	409.238	300.207	232.735	171.063
1424.38	2917.36	1374.59	1070.3	1843.32	2353.51			1424.38	79.6966	589.812	491.478	406.422	302.631	237.613	167.353
1425.06	2903.16	1354.96	1081.41	1848.04	2344.86			1425.06	77.3925	583.37	492.659	409.583	307.022	222.663	161.007
1425.73	2861.98	1353.32	1098.5	1831.62	2308.53			1425.73	71.0381	583.887	482.704	403.876	313.061	212.098	162.978
1426.41	2850.6	1382.04	1102.61	1809.34	2275.3			1426.41	71.399	590.833	493.356	396.153	308.476	228.613	164.598
1427.08	2890.2	1392.29	1107.32	1797.27	2277.22			1427.08	61.7555	595.678	492.242	399.191	305.236	237.541	169.876
1427.75	2930.32	1347.94	1098.51	1808.68	2305.27			1427.75	59.2803	592.08	485.135	398.212	311.509	229.765	177.893
1428.43	2919	1305.52	1066.62	1829.95	2331.15			1428.43	69.7332	599.049	490.708	403.263	321.96	223.038	172.017
1429.1	2889.91	1329.47	1035.4	1833.54	2328.63			1429.1	74.2446	593.202	498.639	399.92	322.641	212.216	173.928
1429.78	2896.65	1395.88	1034.11	1812.78	2310.16			1429.78	79.048	601.274	491.431	405.891	325.485	211.763	170.218
1430.45	2937.63	1422.99	1048.72	1795.03	2304.08			1430.45	89.0105	594.749	489.162	406.152	330.118	208.464	175.395
1431.13	2964.33	1396.15	1065.11	1797.78	2330.51			1431.13	85.8205	597.921	504.817	400.04	332.251	216.296	162.549
1431.8	2970.58	1366.1	1069.68	1815.66	2367.84			1431.8	80.5843	588.426	504.378	402.178	317.805	215.343	161.664
1432.48	2975.82	1384.38	1049.85	1829.84	2400.57			1432.48	79.7611	590.517	477.501	410.78	309.724	229.678	150.766
1433.15	2990.44	1426.66	1030.39	1835.7	2425.98			1433.15	76.7423	593.71	474.361	414.413	312.907	242.568	165.59
1433.83	3008.91	1445.61	1041.39	1838.08	2447.29			1433.83	71.8484	600.15	493.472	405.449	327.053	229.308	174.691
1434.5	3026.52	1434.15	1075.91	1843.44	2449.04			1434.5	72.6254	599.929	501.204	411.094	335.196	217.722	169.927
1435.17	3042.23	1433.36	1110.35	1852.34	2435.45			1435.17	68.4356	589.248	492.963	418.828	336.625	217.513	154.987
1435.85	3053.95	1451.43	1141.69	1865.47	2423.61			1435.85	64.2882	588.751	494.966	418.641	336.945	238.245	163.575
1436.52	3065.28	1464.36	1155.5	1877.93	2422.39			1436.52	74.5948	601.728	508.043	416.974	314.293	227.619	176.527
1437.19	3072.7	1464.51	1142.75	1878.41	2417.53			1437.19	73.1774	602.611	506.653	416.164	292.209	200.864	173.826
1437.87	3082.42	1469.11	1130.22	1870.53	2408.47			1437.87	76.4499	603.197	498.781	410.782	293.131	199.041	164.992
1438.54	3096.41	1478.16	1136.82	1871.16	2408.93			1438.54	78.8267	594.704	490.563	405.624	324.827	206.023	161.121
1439.21	3117.04	1473.29	1150.85	1878.4	2422.83			1439.21	77.6018	596.903	499.578	410.963	329.039	223.542	164.32
1439.89	3133.29	1454.81	1166.67	1866.99	2437.49			1439.89	69.4705	602.732	511.805	413.057	320.476	232.987	167.828
1440.56	3132.32	1438.43	1191.13	1838.16	2438.4			1440.56	52.855	599.416	517.63	413.52	312.297	232.093	172.756
1441.23	3104.73	1429.09	1196.95	1821.89	2421.5			1441.23	54.8071	593.872	510.126	416.907	312.952	218.726	173.847
1441.91	3059.8	1425.58	1158.75	1829.08	2393.19			1441.91	59.7016	586.95	516.399	426.78	312.696	222.355	180.826
1442.58	3021.65	1427.87	1124.49	1836.09	2379.85			1442.58	69.5848	602.709	513.203	417.679	305.77	240.054	170.791
1443.25	2998.84	1437.12	1140.65	1834.95	2383.62			1443.25	67.509	600.817	511.471	414.208	305.149	231.88	165.865
1443.92	2990.44	1446.07	1174.32	1835.12	2377.33			1443.92	78.0964	598.924	511.162	407.95	313.643	223.752	164.729
1444.6	2981.71	1456.97	1150.54	1838.11	2341.94			1444.6	82.8213	601.233	512.417	393.314	327.904	217.908	154.01
1445.27	2968.06	1460.36	1093.7	1827.7	2315.69			1445.27	83.8166	617.015	505.728	386.057	315.561	214.942	157.227
1445.94	2955.74	1455.25	1066.49	1807.7	2319.9			1445.94	69.8611	609.353	500.908	395.742	310.741	213.759	160.924
1446.61	2967.75	1449.51	1096.69	1784.51	2332.02			1446.61	63.7146	601.5	501.982	414.077	302.774	210.657	178.397
1447.29	3003.58	1455.14	1127.61	1762.87	2323.72			1447.29	59.3161	600.437	510.494	414.833	317.292	208.633	170.091
1447.96	3010.18	1451.54	1129.77	1741.35	2316.5			1447.96	58.0665	599.586	505.878	411.34	320.486	215.353	176.803
1448.63	2955.4	1438.19	1106.28	1734.78	2321.73			1448.63	57.5689	595.936	496.894	404.635	328.336	226.872	161.323
1449.3	2881.68	1431.98	1094.2	1746.99	2327.13			1449.3	70.7857	594.726	480.533	413.726	311.184	227.212	160.865
1449.97	2872.38	1440.02	1096.73	1764.27	2322.89			1449.97	80.842	597.017	507.985	422.511	313.231	226.163	168.824
1450.65	2911.33	1436.97	1101.72	1766.46	2324.29			1450.65	75.8982	589.103	514.141	430.17	330.336	216.844	186.342
1451.32	2936.08	1425.64	1092.22	1752.15	2332.82			1451.32	67.6501	593.389	511.843	422.449	333.645	210.955	187.889
1451.99	2917.72	1423.12	1072.99	1742.42	2339.58			1451.99	56.3332	593.687	498.41	407.506	340.793	183.473	180.272
1452.66	2903.35	1431.5	1061.09	1743.8	2343.39			1452.66	52.8826	599.162	501.62	399.55	330.451	197.253	168.056
1453.33	2904.33	1433.12	1067.31	1745.91	2345.41			1453.33	62.9685	596.618	490.504	415.988	321.992	211.019	165.648
1454	2913.5	1426.05	1079.33	1730.89	2337.89			1454	65.459	590.68	490.341	418.389	300.899	224.012	157.356
1454.68	2906.7	1416.39	1074.68	1712.2	2320.84			1454.68	49.4532	571.969	486.114	412.487	315.827	207.997	148.626
1455.35	2896.21	1411.58	1056.66	1706.87	2306.82			1455.35	42.5682	571.208	481.765	409.853	316.739	210.608	154.58
1456.02	2873.06	1416.59	1062.43	1721.81	2296.86			1456.02	48.8853	571.721	490.24	413.135	336.358	216.659	180.428
1456.69	2846.23	1433.31	1102.85	1742.54	2282.11			1456.69	62.8484	593.472	496.54	414.614	323.337	222.011	173.745
1457.36	2819.77	1438.52	1133.49	1755.96	2269.78			1457.36	59.56	605.146	489.265	416.612	309.988	228.416	167.517
1458.03	2828.89	1415.47	1126.9	1758.54	2282.53			1458.03	55.6107	607.485	483.129	419.3	308.289	220.473	169.782
1458.7	2868.2	1382.66	1114.79	1758.53	2323.85			1458.7	51.3356	596.373	493.291	423.493	326.411	226.28	179.675
1459.37	2910.39	1377.17	1132.25	1770.87	2366.55			1459.37	65.9063	595.954	483.111	412.696	330.458	229.363	169.565
1460.04	2911.05	1386.13	1156.39	1791.98	2377.33			1460.04	65.6406	600.629	487.542	401.231	316.852	222.928	166.368
1460.71	2869.63	1387.64	1161.33	1802.22	2352.1			1460.71	55.3876	604.455	496.648	401.65	321.976	205.419	168.662
1461.39	2820.6	1385.07	1143.51	1784.23	2312.51			1461.39	49.9989	601.746	496.446	408.321	322.49	207.268	165.276
1462.06	2819.12	1392.04	1120.29	1756.48	2290.48			1462.06	63.4232	599.993	484.946	401.542	340.634	211.128	172.31
1462.73	2867.46	1395.15	1109.6	1747.24	2300.13			1462.73	72.4827	593.106	480.538	398.24	325.378	211.879	178.791
1463.4	2922.75	1405.22	1107.22	1765.26	2337.96			1463.4	64.6058	598.632	486.006	407.85	320.945	213.409	171.832
1464.07	2952.41	1440.74	1089.81	1789.88	2372.41			1464.07	60.4597	595.098	483.123	411.259	320.698	209.852	165.898
1464.74	2969.51	1476.15	1056.7	1803.46	2375.61			1464.74	53.4603	597.994	495.094	413.215	323.47	217.929	167.676
1465.41	2980.39	1468.58	1050.02	1802.77	2345.71			1465.41	60.7532	589.814	490.199	413.529	314.006	225.474	167.247
1466.08	2967.84	1426.27	1082.27	1791.96	2322.55			1466.08	66.0885	595.915	493.879	411.052	322.019	233.034	148.59
1466.74	2943.35	1394.38	1116.15	1777.48	2337.79			1466.74	79.4058	590.961	496.137	407.804	336.36	221.055	157.633
1467.41	2931.91	1388.09	1125.94	1767.1	2381.26			1467.41	78.6996	596.49	501.605	400.853	323.994	217.467	167.801
1468.08	2952.46	1403.19	1122.76	1768.72	2405.82			1468.08	66.3552	600.3	505.184	405.375	326.601	212.341	180.853
1468.75	2982.79	1433.21	1127.63	1778.14	2387.87			1468.75	60.3845	615.228	500.655	406.664	324.728	226.403	170.38
1469.42	3009.39	1459.3	1129.21	1789.14	2356.56			1469.42	70.9139	590.334	498.016	414.483	319.768	227.598	167.506
1470.09	3007.27	1464.32	1113.99	1797.53	2361.64			1470.09	82.1888	583.326	496.433	406.813	318.68	240.611	157.575
1470.76	2986.34	1455.32	1091.58	1807.14	2403.72			1470.76	73.5104	586.332	500.906	408.663	326.564	224.107	158.373
1471.43	2978.49	1453.82	1088.61	1812.08	2431.08			1471.43	67.1986	603.299	505.379	405.425	328.271	213.773	157.604
1472.1	2995.61	1451.69	1113.09	1802.82	2407.07			1472.1	58.0319	592.622	505.686	413.986	306.639	211.282	168.111
1472.77	3011.99	1447.89	1140.2	1777.9	2366.16			1472.77	62.0153	588.289	501.035	414.488	306.684	237.878	176.686
1473.44	3006.24	1450.63	1160.71	1755.82	2358.26			1473.44	63.5365	580.031	498.253	416.697	307.163	239.849	179.199
1474.11	3001.57	1463.83	1170.02	1751.61	2382.85			1474.11	80.5954	576.188	498.987	415.663	310.437	225.448	169.646
1474.78	3001.3	1460.3	1180.3	1766.31	2399.26			1474.78	80.1111	576.757	501.326	418.234	318.404	230.038	155.922
1475.44	2998.66	1431.42	1186.72	1789.96	2398.98			1475.44	81.5671	587.448	493.118	421.762	330.781	239.211	150.647
1476.11	2988.06	1405.08	1179.17	1816.46	2400.97			1476.11	69.2948	591.265	479.81	414.431	323.024	229.897	166.234
1476.78	2991.06	1415.46	1131.8	1837.67	2407.35			1476.78	73.096	614.411	475.26	409.442	301.825	221.649	169.843
1477.45	3009.38	1446.04	1073.74	1846.66	2394.32			1477.45	82.3548	617.805	497.067	407.124	315.137	217.513	165.737
1478.12	3025.48	1452.06	1047.64	1840.16	2363.14			1478.12	97.6467	599.6	508.753	410.882	332.311	223.458	169.333
1478.79	3030.75	1439.25	1077.01	1823.59	2346.22			1478.79	90.7261	574.226	499.082	412.785	326.635	222.855	181.012
1479.45	3026.59	1450.23	1124.84	1802.23	2359.19			1479.45	73.6801	581.822	491.544	407.429	324.446	246.59	176.453
1480.12	3012.52	1481.45	1162.01	1779.35	2369.52			1480.12	62.4966	589.058	496.158	411.928	323.474	225.015	174.513
1480.79	2985.1	1480.02	1168.97	1760.89	2349.11			1480.79	61.8441	583.565	494.31	418.791	324.713	208.556	170.216
1481.46	2963.47	1444.08	1147.17	1752.59	2314			1481.46	79.7379	593.222	483.46	420.184	318.605	212.781	164.062
1482.13	2949.86	1419.93	1103.2	1752.13	2300.88			1482.13	84.3727	595.198	477.08	407.119	317.657	242.363	161.642
1482.79	2940.58	1423	1054.28	1748.26	2305.17			1482.79	80.9709	586.864	484.051	402.547	309.489	224.734	171.065
1483.46	2926.92	1430.15	1043.29	1741.03	2297.05			1483.46	66.8469	570.065	502.238	405.954	309.313	217.719	174.733
1484.13	2919.28	1434.08	1068.26	1737.85	2257.3			1484.13	63.4459	587.383	499.678	411.757	327.831	223.313	167.873
1484.8	2918.27	1437.25	1099.52	1745.06	2214.88			1484.8	62.6244	593.753	487.141	417.646	313.534	226.441	175.672
1485.46	2922.36	1428.36	1106.17	1756.72	2204.32			1485.46	71.673	603.922	480.597	416.137	301.763	216.396	181.728
1486.13	2912.97	1407.73	1120.41	1765.2	2238.2			1486.13	95.3457	598.795	481.897	404.129	303.143	232.759	190.596
1486.8	2884.79	1394.2	1135.53	1761.6	2282.25			1486.8	93.2033	605.125	482.933	400.55	314.254	239.725	176.211
1487.47	2858.11	1395.61	1135.9	1748.15	2308.38			1487.47	73.5246	593.167	483.461	406.387	307.047	237.125	176.921
1488.13	2858.46	1401.75	1113.2	1737.38	2305.14			1488.13	50.2854	584.477	494.799	415.013	303.607	229.182	173.68
1488.8	2870.53	1406.35	1095.64	1742.7	2295.29			1488.8	43.12	581.707	495.55	410.436	313.832	235.567	183.397
1489.46	2862.9	1410.61	1079.05	1763.19	2292.17			1489.46	61.9609	588.782	495.853	402.927	314.578	225.659	179.687
1490.13	2837.55	1412.46	1064.42	1783.35	2299.78			1490.13	80.9886	591.487	492.092	401.755	328.287	225.574	186.635
1490.8	2826.42	1412.66	1049.47	1782.51	2297.01			1490.8	80.2425	599.37	495.646	408.045	320.189	226.875	174.125
1491.47	2843.11	1410.49	1045.35	1751.59	2281.7			1491.47	56.0816	603.392	481.948	408.686	307.109	221.977	173.444
1492.13	2878.29	1405.83	1050.39	1707.6	2262.11			1492.13	50.4371	598.843	481.986	399.895	302.359	210.925	169.441
1492.8	2913.96	1393.77	1068.14	1680.64	2252.98			1492.8	54.9098	583.198	485.62	396.761	324.107	211.693	174.019
1493.46	2931.75	1384.12	1091.14	1683.92	2246.32			1493.46	55.7336	584.994	488.888	399.662	330.785	221.947	152.069
1494.13	2915.18	1388.25	1113.26	1702	2237.27			1494.13	43.5883	591.098	484.617	402.071	321.669	233.391	149.7
1494.8	2875.22	1395.38	1126.77	1714.83	2235.63			1494.8	42.5959	591.495	488.495	402.913	315.607	235.575	156.154
1495.46	2834.38	1383.29	1128.38	1719.45	2256.86			1495.46	58.0178	580.945	491.539	411.337	308.961	228.287	172.116
1496.13	2820.15	1354.79	1117.37	1724.77	2285.95			1496.13	66.2783	576.803	491.798	403.995	318.823	219.277	164.946
1496.79	2833.09	1356.29	1093.45	1732.46	2290.74			1496.79	54.1185	581.551	497.24	396.739	324.04	215.657	164.439
1497.46	2862.62	1382.66	1057.82	1737.67	2267.73			1497.46	59.2823	585.176	490.813	392.885	332.905	218.587	162.207
1498.13	2882.39	1396.31	1035.06	1738.72	2249.97			1498.13	50.3059	575.986	483.979	401.127	321.239	213.612	172.124
1498.79	2880.46	1369.73	1041.59	1738.91	2259.46			1498.79	38.0468	580.397	490.618	398.038	313.049	210.679	170.59
1499.46	2858.68	1350.27	1062.78	1736.42	2280.2			1499.46	44.2283	579.886	489.352	404.774	298.168	205.855	169.498
1500.12	2831.57	1355.31	1057.29	1727.1	2284.09			1500.12	71.1569	590.133	466.158	411.969	299.793	207.309	163.093
1500.79	2822.73	1367.26	1036.6	1713.18	2269.45			1500.79	67.2195	589.263	456.153	408.411	309.033	221.142	165.645
1501.45	2833.76	1358.4	1025.75	1706.49	2257.72			1501.45	57.7662	585.19	473.703	395.811	310.153	231.231	164.522
1502.12	2853.21	1345.05	1037.25	1712.15	2263.88			1502.12	63.8321	575.347	483.835	392.381	300.454	207.553	163.473
1502.78	2851.57	1350.98	1048.83	1721.25	2279.59			1502.78	58.3444	572.909	472.614	390.001	297.564	191.797	159.367
1503.45	2842.7	1369.63	1064.55	1726.02	2286.74			1503.45	53.1336	573.908	472.243	383.273	305.987	211.341	166.722
1504.11	2834.54	1378.55	1074.91	1736.84	2281.89			1504.11	61.3314	571.408	487.377	384.478	305.715	237.542	164.544
1504.78	2845.83	1370.21	1073.37	1760.91	2273.74			1504.78	72.4074	583.696	496.982	395.677	297.746	221.312	166.233
1505.44	2862.62	1373.64	1064.03	1777.6	2276.82			1505.44	73.8484	587.689	491.977	399.203	285.637	212.516	165.553
1506.11	2887.41	1394.88	1070.34	1765.63	2287.1			1506.11	73.7758	591.28	485.955	403.182	284.104	204.585	175.016
1506.77	2888.19	1412.14	1086.72	1739.67	2289.63			1506.77	69.9088	594.235	486.11	395.757	296.422	209.603	167.641
1507.44	2875.02	1405.83	1083.66	1731.83	2264.8			1507.44	60.5209	601.816	477.851	397.647	302.913	206.18	150.293
1508.1	2858.98	1393.91	1053.33	1744.51	2232.44			1508.1	62.1756	604.942	474.51	393.943	308.21	207.482	148.305
1508.76	2871.13	1393.67	1012.51	1756.72	2226.36			1508.76	72.2506	601.365	484.438	403.67	318.527	206.77	151.813
1509.43	2895.32	1391.43	1001.15	1760.85	2263.33			1509.43	69.5782	594.435	490.159	388.663	308.949	203.639	163.184
1510.09	2925.03	1387.38	1019.14	1769.66	2308.3			1510.09	56.5623	593.66	494.457	387.863	299.803	200.766	157.159
1510.76	2938.75	1398.55	1057.35	1785.94	2331.4			1510.76	46.9764	597.977	499.628	390.486	298.331	213.93	160.328
1511.42	2942.11	1429.79	1090.15	1789.77	2325.66			1511.42	59.2331	590.307	497.402	397.605	310.897	224.748	150.055
1512.08	2936.35	1439.89	1118.08	1770.81	2313.34			1512.08	62.6845	574.958	486.478	400.813	290.441	223.536	157.82
1512.75	2919.4	1425.56	1110	1753.24	2312.15			1512.75	58.2222	568.074	494.086	405.311	296.202	208.113	155.132
1513.41	2898.37	1413.28	1084.23	1765.53	2328.79			1513.41	67.1754	577.125	500.535	406.738	310.316	233.386	162.297
1514.08	2903.36	1420.86	1067.57	1799.63	2348.6			1514.08	72.249	584.586	499.16	402.829	327.611	228.973	154.733
1514.74	2941.9	1426.38	1091.77	1825.72	2361.22			1514.74	73.1869	581.502	497.48	400.462	326.376	226.467	165.602
1515.4	2972.11	1431.95	1119.31	1831.18	2376.32			1515.4	58.5486	579.48	501.428	397.074	320.86	204.602	168.2
1516.07	2981.45	1443.92	1141.82	1826.86	2401.03			1516.07	53.9541	584.164	493.182	400.047	306.078	221.239	176.757
1516.73	3002.8	1453.58	1145.99	1828.7	2419.89			1516.73	63.2256	582.482	485.668	404.123	298.408	214.665	164.463
1517.39	3052.36	1443.58	1146.64	1841.93	2412.68			1517.39	74.8181	576.219	481.059	404.3	311.528	217.519	161.042
1518.06	3096.89	1430.3	1135.14	1852.32	2385.53			1518.06	75.8676	577.934	481.773	402.162	320.156	204.259	151.942
1518.72	3100.62	1437.69	1129.33	1848.76	2362.1			1518.72	60.9111	599.212	492.851	400.831	318.967	215.855	154.98
1519.38	3065.31	1469.7	1125.45	1840.97	2359.92			1519.38	61.3458	592.272	480.315	402.352	319.463	215.419	150.828
1520.04	3011.03	1496.27	1136.44	1847.45	2381.06			1520.04	66.3215	585.396	474.077	404.658	319.422	221.698	150.1
1520.71	2979.69	1494.67	1145.48	1862.09	2406.82			1520.71	68.2704	575.445	480.052	401.832	299.714	212.016	147.719
1521.37	2994.87	1475.22	1142.11	1873.57	2419.48			1521.37	62.5238	584.801	492.326	403.089	298.735	211.686	147.93
1522.03	3048.12	1467.56	1115.05	1881.97	2415.66			1522.03	64.6649	567.149	487.245	389.485	307.35	208.951	152.049
1522.7	3094.28	1472.17	1104.46	1891.01	2420.18			1522.7	74.3525	568.042	488.422	384.94	308.76	214.834	166.007
1523.36	3114.82	1472	1133.8	1893.88	2441.86			1523.36	84.7438	579.819	495.105	385.859	308.216	216.957	175.72
1524.02	3121.38	1467.49	1182.08	1894.62	2468.54			1524.02	55.2293	596.392	484.86	403.25	303.189	220.328	169.693
1524.68	3122.61	1471.03	1187.26	1907.11	2478.36			1524.68	52.5109	600.872	488.21	403.639	300.364	229.366	160.226
1525.34	3123.51	1487.75	1148.34	1930.13	2473.73			1525.34	51.9883	595.296	493.102	409.446	317.607	216.136	158.724
1526.01	3124.4	1507.65	1127.98	1945.34	2464			1526.01	71.483	600.796	511.163	409.769	324.858	208.054	155.054
1526.67	3139.34	1508.01	1155.76	1946.24	2457.54			1526.67	65.248	585.887	521.013	413.115	310.196	219.434	163.287
1527.33	3145.89	1473.29	1181.92	1940.73	2464.76			1527.33	67.6466	581.056	518.181	413.843	300.016	236.771	177.524
1527.99	3154.45	1433.4	1157.68	1932.84	2492.63			1527.99	68.3613	572.406	502.852	410.999	320.453	231.188	181.747
1528.65	3172.3	1434.71	1122.22	1921.45	2522.31			1528.65	70.4406	583.043	498.901	401.432	311.092	222.726	173.159
1529.31	3209.65	1468.71	1119.76	1912.82	2521.93			1529.31	79.6613	595.145	509.5	397.835	310.717	227.573	165.975
1529.98	3218.51	1500.9	1147.19	1909.87	2497.46			1529.98	98.326	599.483	509.246	397.023	299.355	234.065	168.909
1530.64	3189.38	1517.46	1165.67	1910.4	2493.19			1530.64	98.7005	586.72	506.655	398.24	308.396	228.938	170.496
1531.3	3158.81	1527.16	1171.11	1917.74	2521.49			1531.3	71.8164	570.394	501.97	406.039	312.172	229.737	176.87
1531.96	3173.28	1517.35	1170.78	1937.91	2539.18			1531.96	58.0394	579.719	508.582	414.029	320.992	234.28	170.359
1532.62	3199.37	1497.22	1180.22	1955.73	2508.69			1532.62	73.7451	591.782	509.24	410.813	310.661	226.626	167.262
1533.28	3185.75	1488.22	1199.75	1950.76	2460.59			1533.28	82.0504	603.909	510.1	399.943	311.875	225.504	162.23
1533.94	3146.91	1500.04	1222.05	1931.93	2441.07			1533.94	70.7926	606.957	510.147	389.37	303.366	245.094	168.457
1534.61	3136.77	1501.81	1224.63	1921.83	2450.2			1534.61	63.3935	593.307	512.631	400.898	311.425	250.992	165.375
1535.27	3150.76	1480.89	1201.26	1916.83	2449.38			1535.27	64.9051	587.657	497.922	409.768	314.805	226.538	161.046
1535.93	3149.84	1460.11	1161.15	1897.36	2429.18			1535.93	65.6921	599.532	475.836	415.033	311.598	227.182	160.626
1536.59	3131.73	1465.93	1141.83	1871.73	2414.33			1536.59	62.7915	606.465	472.16	408.404	314.546	223.41	173.311
1537.25	3126.31	1477.24	1147.97	1860.12	2424.78			1537.25	54.839	589.7	482.16	409.683	331.612	209.389	172.394
1537.91	3111.81	1471.83	1155.35	1863.55	2445.82			1537.91	65.3261	583.267	491.346	409.351	330.076	198.034	160.992
1538.57	3055.27	1465.36	1139.14	1865.15	2446.09			1538.57	69.7378	591.984	481.083	406.591	308.115	216.04	159.196
1539.23	2971.44	1479.49	1122.25	1864.16	2413.5			1539.23	75.0237	597.753	484.78	403.439	295.221	221.299	165.205
1539.89	2938.49	1491.01	1117.86	1863.11	2369.98			1539.89	76.8777	587.843	492.846	400.997	291.274	234.949	161.638
1540.55	2964.02	1474.6	1120.54	1858.86	2341.79			1540.55	87.8557	578.74	499.02	400.06	293.875	230.447	160.999
1541.21	2997.81	1433.77	1129.53	1842.54	2337.51			1541.21	85.404	577.594	485.34	397.947	295.808	220.293	166.832
1541.87	2993.05	1402.85	1132.07	1826.62	2351.21			1541.87	71.9314	582.071	491.777	398.081	287.476	200.865	167.73
1542.53	2974.19	1399.7	1109.78	1822.59	2368.13			1542.53	75.5342	591.281	500.956	403.579	271.145	209.581	164.675
1543.19	2953.29	1424.17	1076.12	1828.21	2365.85			1543.19	69.1393	605.922	493.959	404.562	293.625	222.853	160.771
1543.85	2934.9	1431.98	1082.5	1824.3	2344.9			1543.85	71.2928	604.906	477.552	399.915	298.735	222.584	155.799
1544.51	2918.77	1410.83	1114.52	1812.32	2331.67			1544.51	63.1075	584.202	472.951	397.419	309.1	195.876	156.375
1545.17	2906.02	1378.95	1122.57	1806.5	2330.39			1545.17	74.5344	574.955	479.526	396.164	286.265	193.306	159.309
1545.83	2882.48	1387.63	1103.44	1815.4	2316.55			1545.83	69.8668	588.05	487.582	393.86	300.588	219.963	156.005
1546.49	2861.87	1415.83	1098.3	1824.14	2280.45			1546.49	66.0309	585.17	494.561	390.729	307.135	232.045	157.838
1547.15	2869.44	1428.08	1095.74	1815.15	2248.29			1547.15	62.7066	577.092	488.676	387.978	306.902	216.043	159.644
1547.81	2904.46	1403.76	1075.11	1789.16	2239.87			1547.81	78.5895	555.288	484.273	385.144	295.316	207.078	157.615
1548.46	2925.14	1374.11	1053.77	1768.74	2256.35			1548.46	87.3099	561.491	491.798	390.582	298.603	204.89	153.418
1549.12	2907.94	1349.97	1067.1	1774.84	2279.66			1549.12	72.0272	576.944	492.839	398.508	305.495	200.006	160.435
1549.78	2865.43	1332.81	1090.86	1796.45	2293.69			1549.78	53.0353	595.942	476.87	394.432	299.572	205.631	167.586
1550.44	2841.79	1337.48	1106.22	1798.83	2293.47			1550.44	56.8958	592.408	465.981	385.332	298.644	217.241	164.868
1551.1	2847.79	1356.16	1106.51	1760.01	2292.16			1551.1	61.3878	591.06	477.302	383.834	315.041	208.534	154.888
1551.76	2857.15	1368.05	1098.33	1708.16	2290.55			1551.76	53.8259	590.731	482.017	390.616	310.321	201.29	157.617
1552.42	2844.27	1352.54	1071.58	1687.38	2283.72			1552.42	58.8097	575.042	477.18	394.533	307.195	215.793	161.605
1553.08	2837.19	1340.23	1039.74	1708.05	2271.94			1553.08	69.7958	575.351	475.919	394.052	285.958	221.95	167.581
1553.73	2865.77	1339.21	1031.22	1733.43	2270.14			1553.73	65.5748	578.291	484.756	394.698	288.192	215.209	166.192
1554.39	2907.64	1358.96	1059.64	1741.72	2276.88			1554.39	63.0379	590.737	480.059	398.352	294.025	197.883	161.091
1555.05	2912.61	1383.24	1098.29	1742.45	2289.59			1555.05	70.1784	581.988	488.284	393.873	308.129	213.16	157.322
1555.71	2880.86	1395.93	1104.06	1753.25	2298.38			1555.71	77.4262	587.116	489.417	390.348	303.611	193.315	164.707
1556.37	2861.26	1384.77	1069.44	1770.01	2299.05			1556.37	69.7095	579.218	499.042	386.168	295.265	191.286	174.524
1557.03	2869.19	1368.42	1043.3	1785.09	2282.9			1557.03	70.4984	571.511	499.929	395.123	300.735	197.13	157.81
1557.68	2874.94	1368.64	1049.7	1796.62	2270.81			1557.68	65.9149	570.233	490.857	394.814	308.094	224.122	151.505
1558.34	2872.44	1375.12	1073.86	1803	2281.72			1558.34	67.0446	594.203	480.889	397.852	317.238	219.49	158.369
1559	2886.42	1375	1069.85	1801.59	2319.09			1559	70.5831	604.341	478.176	398.568	317.245	203.77	165.377
1559.66	2901.42	1363.64	1059.73	1788.35	2355.59			1559.66	79.0465	594.961	486.109	406.991	316.503	178.979	162.675
1560.31	2882.58	1355.59	1067.79	1769.65	2377.5			1560.31	82.5435	580.064	471.79	401.646	302.02	178.888	170.164
1560.97	2840.04	1352.69	1091.09	1755.6	2373.82			1560.97	94.7591	570.303	476.043	393.565	313.421	197.359	163.067
1561.63	2820.8	1354.5	1087.21	1758.1	2348.1			1561.63	96.0383	571.065	483.058	387.593	308.223	214.865	171.153
1562.29	2839.98	1357.44	1068.7	1770.66	2311.15			1562.29	72.3408	580.825	486.191	381.354	309.459	229.132	167.617
1562.94	2879.54	1363.59	1070	1778.02	2288.16			1562.94	62.7277	583.795	483.959	384.755	290.751	235.709	163.791
1563.6	2906.71	1362.49	1074.52	1768.06	2287.09			1563.6	74.1797	580.168	474.389	390.114	295.624	223.279	150.781
1564.26	2907.5	1350.21	1062.49	1748.51	2301.73			1564.26	94.1739	583.033	474.044	396.438	299.609	204.558	172.881
1564.91	2899.06	1338.15	1050.41	1740.34	2318.52			1564.91	89.042	579.28	486.744	397.675	315.408	218.931	180.821
1565.57	2892.37	1350.08	1078.44	1753.18	2331.65			1565.57	85.0187	578.349	485.848	401.957	311.43	243.51	176.304
1566.23	2877.71	1379.64	1119.71	1773.84	2342.9			1566.23	77.4356	580.58	475.806	400.056	299.269	228.734	175.093
1566.88	2856.75	1407.35	1138.95	1780.36	2351.85			1566.88	74.5426	588.624	474.745	397.604	296.636	217.02	171.867
1567.54	2867.85	1411.36	1113.41	1775.96	2349.86			1567.54	71.0102	589.18	481.872	396.91	312.716	214.459	165.754
1568.2	2904.45	1393.8	1074.04	1770.69	2336.04			1568.2	69.7801	595.104	481.479	403.775	314.642	217.638	163.462
1568.85	2925.09	1369.75	1061.33	1766.66	2331.52			1568.85	75.6702	601.029	476.757	404.981	318.747	209.656	167.437
1569.51	2912.88	1366.54	1089.66	1755.54	2346.58			1569.51	69.3456	603.475	492.537	397.481	317.034	211.16	170.955
1570.17	2902.83	1385.27	1129.48	1747.18	2360.65			1570.17	69.118	590.136	486.654	379.825	318.655	216.535	170.652
1570.82	2915.83	1400.51	1149.8	1752.52	2348.86			1570.82	76.1171	593.368	491.743	383.702	308.989	215.011	173.005
1571.48	2949.59	1398.09	1155.59	1773.17	2322.69			1571.48	86.5697	599.868	465.333	387.069	305.602	225.104	170.038
1572.14	2988.95	1395.54	1150.01	1796.27	2307.17			1572.14	78.5617	595.591	467.291	392.896	313.213	228.436	179.206
1572.79	3014.79	1408.98	1123.32	1815.96	2315.12			1572.79	75.5847	586.646	480.769	394.74	319.74	220.896	187.647
1573.45	3008.52	1432.27	1088.29	1830.71	2344.58			1573.45	79.259	589.689	505.056	397.132	335.4	211.572	178.738
1574.1	2976.15	1452.12	1082.52	1843.27	2388.31			1574.1	96.0648	598.292	508.879	403.13	329.993	220.296	166.799
1574.76	2945.99	1466.3	1118.85	1852.79	2410.69			1574.76	103.321	590.855	500.63	413.037	316.931	226.522	167.798
1575.41	2957.71	1473.03	1150.63	1862.33	2381.38			1575.41	103.904	596.255	474.742	415.611	307.886	223.217	172.769
1576.07	3014.51	1478.98	1156.24	1877.22	2330.12			1576.07	96.7285	599.194	471.205	398.983	318.971	214.655	165.441
1576.73	3077.61	1483.71	1150.08	1900.75	2330.52			1576.73	91.3222	608.52	478.722	386.744	325.842	224.962	167.935
1577.38	3103.57	1490.89	1168.44	1922.91	2393.62			1577.38	91.0323	610.866	493.146	389.71	325.77	232.407	171.368
1578.04	3108.18	1495.7	1200.18	1927.94	2463.88			1578.04	99.8664	610.773	491.455	399.617	315.037	228.779	178.664
1578.69	3126.16	1501.95	1221.55	1917.94	2501.43			1578.69	91.0711	610.383	505.45	411.266	313.362	210.38	181.571
1579.35	3166.78	1510.87	1221.55	1914.78	2522.56			1579.35	75.0707	600.701	507.861	410.837	314.15	217.062	186.025
1580	3200.28	1523.67	1228.11	1931.61	2538.75			1580	84.0756	602.349	518.908	412.319	317.939	223.746	190.572
1580.66	3205.46	1525.06	1241.91	1949.31	2547.26			1580.66	97.5575	595.701	524.506	408.052	330.697	229.791	195.057
1581.31	3183.59	1499.62	1244.9	1949.64	2549.42			1581.31	99.5706	615.257	515.331	409.301	327.455	227.84	195.151
1581.97	3158.36	1461	1228.35	1936.1	2560.32			1581.97	98.8766	616.461	507.596	406.412	321.691	234.826	200.764
1582.62	3143.99	1447.37	1224.34	1921.21	2565.79			1582.62	100.037	605.041	519.755	406.229	317.57	241.738	193.012
1583.27	3134.52	1465.92	1225.04	1897.09	2547.7			1583.27	88.5997	599.435	521.589	403.142	333.595	235.127	187.661
1583.93	3124.42	1482.4	1212.61	1864.54	2504.61			1583.93	81.9584	610.994	495.623	410.972	335.635	234.029	185.601
1584.58	3109.45	1470.46	1183.79	1838.92	2472.19			1584.58	82.2882	619.562	497.577	417.51	330.109	228.316	192.52
1585.24	3091.58	1448.96	1170.59	1837.65	2461.16			1585.24	92.147	606.532	507.089	407.264	324.008	234.572	184.926
1585.89	3063.12	1442.68	1169.81	1849.12	2462.05			1585.89	101.196	608.311	506.886	402.11	319.433	222.904	187.259
1586.55	3035.3	1446.81	1160.04	1853.88	2448.97			1586.55	106.791	599.801	481.321	396.603	336.788	223.16	196.883
1587.2	3006.16	1443.84	1131.76	1839.77	2424.7			1587.2	93.649	597.486	485.139	401.53	330.35	226.419	188.955
1587.86	2987.49	1425.18	1100.65	1820.76	2393.6			1587.86	77.2026	595.023	481.823	397.655	322.271	234.564	175.93
1588.51	2987.44	1394	1085.65	1812.18	2369.11			1588.51	71.8627	599.817	492.812	403.876	313.365	247.019	168.676
1589.16	3010.27	1352.42	1085.11	1806.64	2352.86			1589.16	80.2086	588.889	490.083	394.109	314.988	241.96	183.264
1589.82	3023.76	1332.58	1092.84	1785.71	2341.01			1589.82	90.9635	590.204	489.263	397.518	309.646	220.667	194.395
1590.47	3000.45	1349.9	1098.34	1754.47	2325			1590.47	86.3701	599.9	485.799	396.678	304.53	208.787	184.958
1591.12	2953.44	1386.98	1098.77	1741.94	2311.57			1591.12	79.5597	607.029	490.199	398.754	289.623	217.07	174.233
1591.78	2920.74	1404.38	1093.03	1747.09	2313.82			1591.78	62.8369	601.131	484.05	402.596	287.077	218.209	174.121
1592.43	2927.49	1405.85	1090.43	1749.35	2326.68			1592.43	62.763	596.507	488.691	407.023	303.616	228.791	178.156
1593.08	2941.73	1406.38	1099.27	1730.68	2332.77			1593.08	74.9893	593.453	487.475	398.729	315.814	227.83	177.709
1593.74	2935.98	1403.33	1109.86	1716.81	2321.73			1593.74	88.6653	585.01	477.822	395.915	315.875	209.279	174.242
1594.39	2905.14	1385.82	1116.37	1721.07	2297.77			1594.39	81.5145	587.876	476.033	399.697	320.913	205.805	178.276
1595.04	2885.06	1354.7	1113.29	1741.55	2276.93			1595.04	81.1852	599.887	481.537	393.016	314.651	218.217	171.459
1595.7	2873.36	1341.65	1098.67	1750.54	2278.03			1595.7	84.3734	617.308	486.308	384.827	307.753	214.026	177.862
1596.35	2869.02	1356.58	1065.88	1753.58	2305.93			1596.35	90.2904	618.287	488.822	387.634	308.569	206.896	173.27
1597	2870.65	1383.81	1044.19	1759.48	2327.82			1597	83.3318	613.58	496.131	394.289	311.854	211.097	176.236
1597.65	2879.84	1387.63	1054.6	1777.47	2318.26			1597.65	79.1018	593.109	491.469	403.2	304.736	222.167	180.107
1598.31	2885.03	1386.71	1089.44	1795.77	2289.7			1598.31	81.4164	580.595	494.609	399.17	305.335	209.312	188.486
1598.96	2885.44	1406.12	1120.61	1809.32	2289.64			1598.96	82.516	570.797	496.772	388.995	316.269	206.584	179.795
1599.61	2911.63	1440.33	1139.62	1809.72	2325.63			1599.61	80.6313	589.747	480.482	391.3	310.23	202.898	175.396
1600.26	2957.25	1449.55	1146.94	1794.85	2365.68			1600.26	84.3532	594.186	488.271	400.72	305.932	206.765	163.279
1600.92	3005.12	1437.1	1152.07	1772.72	2377.8			1600.92	73.1502	606.072	497.278	403.411	306.547	201.352	164.104
1601.57	3033.77	1428.44	1159.74	1767.86	2383.5			1601.57	72.5103	599.563	508.56	398.233	315.74	217.71	164.139
1602.22	3073.52	1439.75	1162.34	1799.9	2412.56			1602.22	61.6463	596.216	508.786	399.033	300.075	236.308	174.41
1602.87	3133.63	1453.55	1155.52	1861.66	2464.63			1602.87	88.4608	589.368	508.989	408.377	297.769	249.15	183.391
1603.52	3192.14	1482.49	1152.88	1922.31	2508.05			1603.52	100.947	604.289	505.716	407.288	319.503	237.349	189.662
1604.18	3225.74	1523.72	1167.1	1960.87	2531.89			1604.18	104.033	612.293	514.228	410.191	341.706	211.819	183.618
1604.83	3241.72	1572.37	1200.88	1983.14	2548.19			1604.83	83.0943	609.328	527.881	410.854	336.088	203.11	173.537
1605.48	3282.99	1598.41	1249.65	2007.13	2577.78			1605.48	87.9921	605.43	512.533	416.775	324.82	233.982	186.897
1606.13	3372.41	1624.35	1293.28	2045.04	2625.93			1606.13	114.292	611.759	519.395	413.801	324.409	257.407	203.886
1606.78	3523.38	1657.85	1325.97	2108.58	2695.12			1606.78	110.194	620.146	522.435	413.084	345.571	250.754	212.457
1607.44	3694.76	1719.26	1362.06	2204.14	2785.72			1607.44	112.044	630.06	522.182	419.474	347.077	240.454	212.093
1608.09	3852.96	1785.64	1427.79	2315.26	2901.85			1608.09	121.205	635.732	524.954	431.055	361.36	255.548	208.542
1608.74	3991.61	1851.02	1503.57	2411.8	3031.99			1608.74	140.812	654.939	557.72	441.789	359.217	266.258	225.048
1609.39	4139.46	1901.31	1579.74	2494.08	3157.2			1609.39	132.365	657.534	570.02	445.632	372.845	264.235	246.97
1610.04	4304.11	1970.77	1634.03	2596.37	3258.43			1610.04	152.654	663.163	574.76	440.675	371.298	259.715	239.129
1610.69	4498.87	2063.58	1696.96	2732.22	3350.19			1610.69	168.168	651.459	573.707	448.364	397.349	265.84	241.377
1611.34	4724.42	2169.31	1776.69	2863.68	3461.17			1611.34	183.576	683.163	579.603	451.326	403.583	282.945	254.501
1611.99	4947.09	2259.85	1881.56	2948.4	3604.36			1611.99	170.29	685.631	599.375	462.219	407.346	297.155	269.235
1612.64	5105.25	2346.13	1957.08	2992.21	3739.8			1612.64	181.37	699.811	625.569	469.909	397.751	309.067	261.437
1613.29	5214.91	2415.5	2005.03	3037.29	3824.21			1613.29	192.386	683.121	633.573	484.002	411.284	303.162	278.032
1613.95	5301.96	2454.52	2039.44	3107.56	3851.11			1613.95	195.878	713.679	637.776	492.47	419.19	312.704	292.324
1614.6	5369.92	2453.31	2067.29	3180.77	3859.25			1614.6	177.71	709.889	635.353	491.337	420.671	331.678	293.723
1615.25	5383.17	2444.75	2062.87	3215.7	3870.29			1615.25	173.037	715.051	641.748	486.587	426.881	340.199	288.881
1615.9	5357.82	2433.36	2017.08	3196.67	3869.81			1615.9	180.962	705.214	628.084	487.661	429.091	340.035	267.453
1616.55	5268.3	2411.94	1955.79	3137.64	3817.97			1616.55	178.826	721.176	635.39	487.347	395.909	319.63	250.136
1617.2	5090.04	2349.66	1900.65	3050.81	3699.12			1617.2	182.914	711.869	617.233	482.739	380.872	306.551	251.84
1617.85	4835.06	2263.54	1877.42	2931.53	3533.62			1617.85	176.45	688.537	608.97	473.711	390.637	294.491	251.012
1618.5	4596.91	2167.38	1846.94	2785.58	3366.87			1618.5	156.812	665.142	592.029	456.392	400.45	293.125	247.255
1619.15	4406.49	2068.04	1778.46	2637.94	3217.33			1619.15	123.211	649.682	585.715	446.027	372.148	277.06	235.299
1619.8	4246.94	1945.74	1656.62	2516.16	3081.36			1619.8	129.111	650.304	576.411	445.132	372.578	255.1	228.571
1620.45	4093.05	1827.96	1521.18	2414.3	2955.56			1620.45	126.889	647.277	555.93	444.235	373.475	244.304	210.95
1621.1	3952.48	1746.09	1396.14	2315.92	2852.19			1621.1	119.167	635.147	553.736	437.899	367.609	239.722	197.82
1621.74	3783.46	1699.18	1318.17	2216.14	2760.88			1621.74	104.325	613.385	542.153	435.597	342.92	243.573	189.616
1622.4	3571.2	1660.94	1282.57	2130.44	2672.32			1622.4	109.778	606.199	543.98	436.933	334.284	258.11	187.189
1623.04	3373.94	1632.73	1261.29	2056.07	2597.31			1623.04	105.445	611.997	539.303	437.536	327.998	257.758	191.634
1623.69	3278.58	1614.37	1216.32	1988.35	2553.18			1623.69	110.237	608.057	529.361	435.96	312.912	244.738	176.895
1624.34	3261.16	1587.64	1167.27	1933.91	2526.88			1624.34	113.898	599.342	517.955	424.621	301.421	210.065	166.782
1624.99	3244.66	1542.85	1129.36	1902.98	2498.63			1624.99	107.264	582.969	508.457	414.458	317.715	219.235	171.575
1625.64	3198.3	1500.55	1117.97	1881.15	2460.33			1625.64	91.2705	587.875	506.071	409.235	346.702	214.243	181.45
1626.29	3150.81	1473.2	1125.56	1856.55	2410.28			1626.29	87.6628	587.774	491.551	413.459	340.005	212.905	173.286
1626.94	3107.67	1460.49	1149.16	1841.22	2364.87			1626.94	83.7993	591.47	495.867	412.488	331.448	215.041	166.321
1627.59	3054.26	1452.24	1151.29	1848.66	2345.33			1627.59	75.182	581.673	501.3	403.808	315.615	231.141	166.486
1628.24	3004.57	1444.93	1130.15	1865.08	2349.91			1628.24	82.4461	582.568	494.905	405.456	314.908	220.255	169.169
1628.88	2988.05	1424.71	1115.37	1867.8	2348.03			1628.88	90.6268	579.389	501.087	414.965	307.229	215.759	176.967
1629.53	3008.04	1393.26	1125.26	1854.57	2335.54			1629.53	95.3966	590.68	500.562	418.498	313.848	215.138	176.812
1630.18	3031.43	1367.97	1123.75	1836.62	2320.02			1630.18	85.7133	595.473	494.833	404.244	305.398	208.18	169.059
1630.83	3030.07	1375.41	1101.06	1815.45	2302.78			1630.83	86.3475	595.862	474.634	397.41	294.385	209.052	161.654
1631.48	2999.9	1397.05	1088.69	1784.55	2282.32			1631.48	72.9124	591.476	472.702	392.071	295.292	223.857	160.633
1632.13	2957.35	1403.65	1093.25	1753.04	2271.38			1632.13	66.0641	583.08	483.002	398.551	308.18	224.775	150.896
1632.77	2927.47	1386.28	1078.01	1739.26	2265.59			1632.77	72.7522	593.715	493.362	405.939	324.12	214.247	147.263
1633.42	2922.65	1377.11	1035.18	1748.77	2252.63			1633.42	85.942	591.45	493.113	406.505	310.814	206.788	156.212
1634.07	2934.68	1388.12	998.86	1761.78	2241.66			1634.07	78.0278	594.298	490.586	401.707	308.925	201.841	168.998
1634.72	2929.95	1412.58	993.642	1762.81	2251.64			1634.72	71.6911	584.225	498.546	407.085	284.064	199.332	163.072
1635.37	2907.71	1422.38	1005.85	1746.72	2277.97			1635.37	82.2375	595.898	492.138	415.315	287.016	195.587	157.788
1636.01	2884.23	1409.79	1016.15	1725.49	2299.15			1636.01	82.2103	589.005	483.534	404.808	292.277	193.179	157.64
1636.66	2872.21	1390.48	1015.84	1709.68	2305.53			1636.66	78.0689	588.966	490.982	393.723	319.058	203.384	164.728
1637.31	2861.42	1385.32	1016.5	1711.48	2301.31			1637.31	72.7764	585.574	507.106	396.812	297.588	207.774	166.501
1637.96	2870.84	1388.38	1023.36	1724.66	2293.94			1637.96	83.9407	593.998	497.339	411.022	307.73	212.756	162.623
1638.6	2898.07	1382.31	1038.98	1737.76	2287.52			1638.6	82.208	596.545	488.039	407.139	300.58	215.45	168.449
1639.25	2917.72	1364.2	1053.04	1737.76	2283.78			1639.25	80.6032	585.832	473.616	404.058	309.094	208.72	169.666
1639.9	2908.01	1344.66	1058.36	1725.75	2278.48			1639.9	77.9536	578.491	472.482	411.812	302.446	185.011	163.928
1640.55	2884.92	1337.01	1046.42	1708.26	2261.94			1640.55	67.863	581.503	470.534	410.586	320.66	191.276	147.913
1641.19	2865.85	1347.76	1031.67	1698.91	2234.87			1641.19	65.6431	592.598	492.766	400.514	308.314	207.665	154.207
1641.84	2865.56	1362.33	1036.24	1703.94	2221.51			1641.84	71.8993	590.538	496.587	393.509	313.635	219.142	153.901
1642.49	2889.59	1359.07	1059.79	1716.07	2234.76			1642.49	86.8574	590.812	492.765	403.521	307.551	200.185	145.543
1643.13	2918.68	1336.13	1072.5	1722.79	2253.59			1643.13	85.3356	583.828	478.091	405.586	314.322	198.668	140.271
1643.78	2927.39	1323.59	1049.16	1724.87	2250.77			1643.78	89.8682	589.595	473.311	409.11	313.278	193.842	156.744
1644.43	2918.16	1341.11	1003.19	1729.92	2241.49			1644.43	90.7975	595.85	483.833	400.642	321.827	212.295	157.316
1645.07	2896.55	1370.14	973.145	1730.56	2241.16			1645.07	79.086	598.306	479.803	399.146	315.144	207.087	169
1645.72	2869.67	1379.97	977.322	1715.44	2246.44			1645.72	65.3488	588.434	492.476	400.247	304.94	219.016	167.099
1646.37	2846.16	1371.91	998.699	1691.64	2247.64			1646.37	68.1755	577.373	483.18	409.832	295.906	218.017	164.743
1647.01	2849.14	1366.17	1001.71	1684.53	2256.95			1647.01	82.7687	570.174	485.222	404.944	284.719	219.279	159.352
1647.66	2862.5	1372.08	992.588	1702.04	2263.56			1647.66	90.3909	575.363	477.407	397.461	286.81	201.782	172.692
1648.3	2877.47	1380.76	982.987	1726.47	2254.09			1648.3	88.0365	585.983	490.034	389.509	291.896	195.91	169.294
1648.95	2895.68	1384.7	989.253	1734.48	2243.14			1648.95	76.2599	586.207	486.769	386.085	311.057	212.853	158.579
1649.6	2919.67	1373.62	1007.29	1725.89	2259.14			1649.6	82.6666	585.411	480.536	389.171	325.105	216.362	151.758
1650.24	2917.8	1361.99	1041.85	1715.33	2287.86			1650.24	91.8863	594.883	481.149	393.77	322.447	228.097	144.875
1650.89	2882.45	1359.7	1065.37	1707.88	2297.27			1650.89	89.8725	596.567	495.072	401.796	327.848	215.158	151.612
1651.53	2860.25	1369.67	1050.09	1699.33	2292.24			1651.53	74.9403	599.376	490.278	405.972	315.831	217.146	144.566
1652.18	2888.62	1366.54	1014.11	1696.95	2291.01			1652.18	76.3154	597.198	472.558	408.261	303.941	200.08	143.141
1652.82	2939.01	1370.15	993.199	1715.81	2288.72			1652.82	72.19	595.485	463.515	413.857	303.95	212.76	142.37
1653.47	2936.09	1391.77	999.253	1745.87	2271.33			1653.47	69.8338	602.066	477.453	414.832	314.873	209.583	161.611
1654.12	2879.89	1426.29	1004.1	1761.04	2257.88			1654.12	75.1943	608.88	484.826	414.187	317.466	209.604	164.161
1654.76	2833.34	1431.73	1011.5	1752.46	2266.66			1654.76	92.1944	601.67	474.031	392.195	312.911	203.701	170.572
1655.41	2844.47	1417.6	1022.5	1739.32	2286.71			1655.41	89.9662	586.184	475.266	382.821	304.685	201.302	163.209
1656.05	2872.9	1401.72	1043.18	1733	2286.83			1656.05	73.1538	599.466	486.009	389.327	296.739	196.924	158.757
1656.7	2877.81	1394.43	1058.04	1734.66	2264.05			1656.7	50.9544	596.835	488.663	402.246	296.793	209.464	164.205
1657.34	2865.08	1384.93	1062.37	1738.92	2243.94			1657.34	52.1741	586.988	476.563	405.216	311.635	221.275	173.895
1657.99	2868.31	1382.59	1056.61	1741.94	2249.72			1657.99	57.3234	574.235	484.722	406.301	305.888	221.617	162.682
1658.63	2892.17	1393.81	1049.72	1731.03	2269.17			1658.63	62.1246	579.089	501.801	417.89	301.157	209.851	157.674
1659.28	2908.61	1407.14	1042.39	1712.28	2280.15			1659.28	64.8957	578.066	481.874	405.458	294.508	198.132	157.968
1659.92	2910.2	1411.35	1036.59	1701	2281.33			1659.92	61.2009	594.524	455.138	395.431	307.046	190.669	158.667
1660.56	2906.94	1410.34	1041.05	1707.4	2287.52			1660.56	63.6924	589.361	465.264	397.309	316.8	200.161	166.337
1661.21	2907.14	1415.8	1038.25	1716.81	2294.38			1661.21	71.3934	585.236	486.484	402.231	321.418	218.521	166.207
1661.85	2892.61	1414.29	1007.41	1719.65	2290.85			1661.85	82.8727	579.116	491.913	402.965	318.454	219.977	167.568
1662.5	2874.15	1401.11	975.14	1718.24	2279.98			1662.5	69.3617	587.634	485.108	398.144	308.259	217.809	167.876
1663.14	2860.1	1380.17	975.02	1726.93	2276.68			1663.14	68.6409	579.156	491.308	401.804	300.522	223.074	186.423
1663.79	2844.55	1379.76	985.269	1746.33	2277.9			1663.79	73.9094	580.754	487.326	406.376	300.601	217.223	183.554
1664.43	2829.08	1395.76	971.839	1759.76	2270.18			1664.43	70.6085	585.046	498.237	410.194	308.751	207.897	178.663
1665.07	2838.61	1426.16	963.088	1752.28	2249.67			1665.07	66.412	589.273	492.607	402.332	299.773	203.477	168.853
1665.72	2872.86	1441.39	983.716	1735.78	2233.43			1665.72	64.5182	596.851	500.062	389.751	289.522	207.158	161.021
1666.36	2891.37	1434.84	1016.56	1732.72	2234.87			1666.36	72.793	602.284	480.51	401.786	289.904	203.285	164.824
1667	2892.17	1409.05	1030.5	1741.75	2251.87			1667	71.6452	597.023	484.549	413.238	311.179	211.105	179.976
1667.65	2889.95	1404.77	1031.58	1746.51	2265.44			1667.65	64.5943	590.063	480.764	417.134	320.193	216.217	193.489
1668.29	2898.49	1413.09	1030.31	1745.76	2264.98			1668.29	61.714	595.81	487.22	406.894	314.094	208.004	174.645
1668.94	2900.53	1401.5	1033.19	1754.36	2253.36			1668.94	68.6072	598.331	478.129	404.587	311.833	200.14	170.062
1669.58	2903.04	1357.33	1034.87	1770.4	2256.4			1669.58	69.2874	583.176	481.779	412.126	325.985	205.494	172.111
1670.22	2901.77	1341.68	1035.02	1771.49	2278.8			1670.22	63.8507	587.349	487.52	410.357	322.669	224.251	183.937
1670.87	2899.83	1378.11	1042.12	1745.72	2295.61			1670.87	55.1822	596.357	485.661	412.109	311.081	217.94	177.933
1671.51	2895.6	1428.85	1066.59	1712.51	2271.01			1671.51	68.7789	607.783	478.375	406.407	293.539	200.944	175.941
1672.15	2896.46	1436.4	1090.74	1701.94	2226.78			1672.15	70.2971	600.43	470.783	410.256	294.646	192.646	166.673
1672.79	2900.12	1415.42	1084.85	1720.63	2207.38			1672.79	82.7172	592.481	488.246	397.598	296.679	221.18	145.391
1673.44	2906.21	1393.38	1060.85	1746.59	2237.12			1673.44	73.167	587.479	493.231	399.669	305.683	232.626	146.784
1674.08	2905.63	1384.44	1064.47	1752.94	2285.24			1674.08	77.7718	592.83	491.225	402.809	312.112	224.577	165.437
1674.72	2893.6	1388.23	1096	1737.86	2314.37			1674.72	71.2058	607.111	471.681	410.868	312.856	206.111	186.938
1675.37	2876.68	1406.44	1101.38	1719.68	2301.36			1675.37	74.0624	604.545	473.352	408.581	305.632	209.438	173.08
1676.01	2868.82	1419.06	1067.16	1714.13	2269.4			1676.01	62.6784	593.469	472.136	404.905	292.033	215.416	165.396
1676.65	2862.08	1407.98	1051.42	1719.21	2249.74			1676.65	56.9009	583.388	475.085	399.479	291.442	226.435	164.169
1677.29	2862.05	1391.08	1076.32	1733	2253.43			1677.29	55.6557	587.266	471.144	393.003	299.697	209.015	167.351
1677.93	2866.02	1386.14	1097.81	1750.38	2257.88			1677.93	66.6279	593.709	479.273	388.531	296.626	214.916	166.493
1678.58	2865.88	1395.66	1082.83	1760.27	2259.24			1678.58	71.3332	597.986	495.531	394.28	295.943	216.741	169.883
1679.22	2840.96	1408.92	1067.85	1751.49	2268.35			1679.22	60.1766	596.575	493.66	411.499	294.03	233.221	170.442
1679.86	2827.26	1424.06	1070.78	1737.1	2290.79			1679.86	45.736	598.939	480.064	418.827	295.897	215.477	178.014
1680.5	2839.95	1426.78	1070.94	1732.21	2301.66			1680.5	52.0821	595.657	474.413	407.294	299.518	210.329	181.663
1681.14	2871.89	1418.09	1061.19	1735.94	2284.39			1681.14	78.4746	595.259	480.872	399.015	306.801	207.678	172.926
1681.79	2885.49	1419.05	1060.84	1736.14	2248.3			1681.79	88.0042	572.665	482.047	401.296	323.128	210.689	160.326
1682.43	2883.45	1436.04	1063.53	1738.27	2226.48			1682.43	70.8008	579.986	481.718	407.159	320.619	220.343	165.162
1683.07	2872.96	1439.52	1043.11	1749.95	2226.85			1683.07	61.996	588.917	480.982	406.176	289.19	224.059	166.31
1683.71	2870.04	1396.73	1016.44	1766.2	2233.19			1683.71	65.7899	595.405	472.685	412.856	270.291	216.413	162.903
1684.35	2872.86	1347.14	1005.67	1771.35	2230.71			1684.35	79.5826	588.483	482.047	407.844	284.687	203.89	167.137
1684.99	2878.06	1338.69	1004.87	1764.9	2233.02			1684.99	77.0034	596.77	482.243	410.178	320.621	206.674	177.316
1685.63	2880.66	1390.74	1006.93	1751.88	2252.12			1685.63	79.0712	595.36	482.236	402.196	316.487	207.037	168.856
1686.28	2881.33	1449.76	1021.21	1736.81	2281.38			1686.28	63.6123	586.691	474.303	402.6	312.76	199.464	151.645
1686.92	2882.65	1484.66	1051.54	1722.09	2302.71			1686.92	66.7775	587.27	487.869	397.778	294.175	203.392	152.748
1687.56	2889.67	1473	1071.42	1723.11	2306.59			1687.56	63.9296	601.723	495.988	400.695	299.877	217.479	174.451
1688.2	2902.32	1449.76	1080.81	1744.04	2297.23			1688.2	67.6186	599.285	497.584	395.82	308.412	224.423	182.347
1688.84	2908.05	1429.58	1080.63	1771.32	2282.58			1688.84	58.0444	600.049	493.774	396.618	323.206	218.723	175.41
1689.48	2900.05	1423.27	1075.77	1780.85	2271.26			1689.48	61.8783	579.126	499.576	411.142	313.912	214.486	160.158
1690.12	2879.28	1408.75	1051.2	1771.38	2266.69			1690.12	80.9325	580.436	495.724	420.472	302.125	209.229	155.168
1690.76	2868.43	1404.36	1014.37	1756.24	2272.09			1690.76	82.698	588.151	485.226	417.811	305.381	203.393	159.389
1691.4	2872.61	1407.81	987.413	1753.49	2282.83			1691.4	80.9033	602.929	487.795	401.212	314.675	207.761	164.431
1692.04	2884.82	1417.14	978.341	1766.11	2295.41			1692.04	67.2984	608.539	494.733	398.193	308.973	225.911	155.681
1692.68	2877.5	1417.44	981.247	1784.85	2308.32			1692.68	65.1407	607.399	482.1	404.183	305.681	238.215	153.605
1693.32	2864.9	1422.29	982.908	1793.4	2318.31			1693.32	62.6841	598.683	474.02	420.88	308.014	237.438	168.731
1693.96	2878.09	1423.76	994.151	1785.05	2318.87			1693.96	66.8569	585.444	472.36	421.337	298.659	231.711	172.616
1694.6	2924.22	1427.23	1001.05	1761.46	2312.37			1694.6	67.7465	581.263	479.377	412.286	286.228	206.444	164.994
1695.24	2951.99	1429.94	1007.37	1732.48	2307.94			1695.24	58.7657	589.639	469.65	407.781	289.825	210.362	167.898
1695.88	2941.47	1429.42	1021.35	1716.75	2304.31			1695.88	62.5537	594.32	475.365	403.89	289.666	221.352	174.928
1696.52	2919.69	1400.93	1051.29	1731.06	2295.61			1696.52	67.8975	610.965	472.302	405.269	305.815	225.602	168.24
1697.16	2914.09	1356.47	1059.74	1763.17	2287.42			1697.16	57.7006	608.449	472.125	395.264	322.95	206.981	157.396
1697.8	2912.99	1334.71	1035.88	1784.99	2292.05			1697.8	55.007	597.761	468.899	399.304	318.685	214.019	158.251
1698.44	2918.2	1368.86	1017.66	1782.38	2312.31			1698.44	61.3729	594.539	477.031	402.611	301.983	230.974	169.149
1699.08	2917.08	1420.38	1031.97	1766.23	2335.11			1699.08	65.969	594.348	475.857	410.425	305.779	223.074	175.651
1699.72	2896.12	1431.44	1051.8	1746.91	2350.04			1699.72	52.9144	580.046	467.733	409.315	317.249	222.165	169.375
1700.36	2870.82	1403.78	1050.46	1737.46	2353.3			1700.36	60.8236	579.488	476.8	390.201	315.008	224.911	165.121
1701	2880.54	1389.46	1047	1743.93	2350.99			1701	70.9928	597.895	475.158	392.173	300.855	234.356	167.117
1701.64	2912.91	1400.5	1048.39	1761.15	2341.05			1701.64	71.3344	601.851	472.235	402.552	296.321	216.143	165.596
1702.28	2922.79	1407.49	1048.78	1773.48	2325.75			1702.28	72.6139	596.362	466.285	412.87	313.898	223.334	160.77
1702.92	2907.78	1395.44	1044.58	1780.63	2312.11			1702.92	81.1195	600.969	468.524	402.566	311.88	227.875	163.294
1703.55	2897.33	1379.7	1056.25	1788.96	2315.03			1703.55	70.1259	608.798	463.873	405.968	301.94	225.123	175.081
1704.19	2918.82	1366.31	1071.68	1797.62	2330.31			1704.19	60.3391	613.739	486.291	410.761	298.001	209.516	180.574
1704.83	2946.08	1364.8	1072.6	1803.02	2334.44			1704.83	69.2417	625.062	502.551	415.193	309.998	213.463	180.389
1705.47	2955.34	1373.32	1046.71	1799.77	2311.26			1705.47	88.7515	622.231	490.118	417.473	315.207	217.681	180.614
1706.11	2944.39	1392.4	1020.22	1781.58	2281.84			1706.11	85.9062	613.159	471.384	413.095	311.199	212.521	176.476
1706.75	2944.62	1405.71	1011.96	1747.36	2277.49			1706.75	69.3323	604.105	471.49	401.583	310.665	225.622	171.617
1707.39	2946.21	1410	1018.87	1729.08	2296.09			1707.39	61.9032	592.65	478.341	414.686	307.57	238.965	165.414
1708.02	2936.53	1399.91	1028.9	1749.16	2314.42			1708.02	71.3568	592.288	472.634	416.965	323.847	243.521	165.095
1708.66	2924.18	1385.88	1038.7	1791.62	2321.46			1708.66	88.4843	598.733	462.721	419.733	320.95	215.791	167.047
1709.3	2921.06	1383.62	1045.65	1810.15	2319.9			1709.3	86.7455	602.756	458.518	412.482	315.549	220.865	170.697
1709.94	2918.56	1404.09	1033.56	1798.09	2311.26			1709.94	80.5083	594.427	475.327	416.946	306.136	238.486	167.408
1710.58	2908.22	1427.79	1015.02	1775.02	2303.65			1710.58	69.1544	597.765	486.873	414.392	299.004	249.498	172.2
1711.21	2897.71	1424.05	1005.48	1759.66	2303.48			1711.21	70.2494	594.733	476.27	410.373	311.127	239.706	178.512
1711.85	2881.62	1398.57	1008.49	1748.1	2304.39			1711.85	71.3867	590.849	459.732	401.754	304.614	231.284	174.901
1712.49	2873.41	1383.06	1004.25	1744.52	2298.44			1712.49	74.6765	584.692	475.424	401.807	307.601	237.698	166.532
1713.13	2879.89	1391.3	992.097	1751.95	2291.53			1713.13	73.4892	595.78	479.981	418.431	298.188	234.366	162.932
1713.77	2894.04	1397	988.552	1768.75	2289.08			1713.77	75.6269	593.498	480.088	416.131	320.374	215.161	161.766
1714.4	2899.58	1392.44	1006.95	1780.23	2291.13			1714.4	78.6594	597.683	473.773	414.127	312.199	192.738	168.606
1715.04	2904.7	1389.99	1040.59	1780.91	2306.07			1715.04	72.5251	599.764	493.287	408.55	317.315	203.305	180.045
1715.68	2903.25	1402.69	1057.2	1771.12	2334.21			1715.68	67.0298	606.89	494.288	398.108	316.102	227.913	174.135
1716.31	2893.27	1409.44	1059.85	1755.61	2355.41			1716.31	62.8129	603.363	499.761	394.376	325.104	230.284	158.677
1716.95	2905.14	1403.64	1063.01	1739.54	2351.02			1716.95	72.7716	601.062	487.413	412.092	309.384	223.744	148.565
1717.59	2949.34	1394.81	1071.19	1735.84	2334.53			1717.59	82.1329	587.745	500.507	421.294	301.667	215.545	154.542
1718.23	2962.42	1385.83	1056	1751.35	2317.9			1718.23	82.7536	589.213	492.752	407.872	303.177	216.575	162.805
1718.86	2910.21	1364.07	1033.26	1768.76	2300			1718.86	73.9729	586.772	494.812	404.946	317.617	215.625	167.873
1719.5	2859.11	1335.37	1038.41	1766.19	2283.96			1719.5	76.6604	590.926	480.86	416.84	325.905	227.711	164.803
1720.14	2865.7	1330.39	1065.41	1740.3	2284.34			1720.14	66.9808	587.947	483.572	422.512	322.13	226.244	172.524
1720.77	2893.31	1346.17	1075.37	1717.03	2295.07			1720.77	68.5874	603.508	482.972	419.257	314.702	226.237	177.49
1721.41	2892.68	1370.15	1052.83	1713.79	2298.78			1721.41	70.7905	606.588	500.702	414.095	305.498	218.632	171.42
1722.05	2885.62	1387.52	1034.07	1736.02	2298.98			1722.05	82.8729	595.959	491.995	407.501	303.771	206.503	173.24
1722.68	2891.8	1402.21	1033.85	1763.41	2306.02			1722.68	80.7336	597.461	481.744	406.916	302.967	206.697	168.922
1723.32	2903.04	1403.82	1054.97	1778.06	2311.24			1723.32	72.7313	602.969	479.48	408.783	314.551	228.029	173.291
1723.95	2894.69	1395.71	1082.31	1762.68	2300.91			1723.95	59.3779	611.613	498.453	415.937	309.64	228.662	162.283
1724.59	2880.86	1385.65	1106.37	1736.16	2291.4			1724.59	64.7618	596.829	501.86	415.185	304.636	208.842	161.438
1725.23	2872.73	1382.19	1107.75	1724.65	2301.45			1725.23	80.8676	591.928	492.262	412.301	305.81	213.268	157.607
1725.86	2882.31	1390.05	1094.55	1742.68	2324.42			1725.86	73.9505	586.407	477.138	409.554	319.092	235.667	171.9
1726.5	2907.27	1397.12	1083.4	1763.81	2330.88			1726.5	68.184	591.786	463.498	416.296	311.349	230.636	164.37
1727.13	2939.45	1386.44	1074.64	1771.45	2313.25			1727.13	76.2519	589.715	464.673	416.137	308.181	209.232	159.556
1727.77	2956.4	1354.72	1053.56	1768.23	2289.78			1727.77	87.5167	599.689	471.437	403.934	303.211	208.008	159.764
1728.4	2940.57	1327.98	1033.26	1768.16	2285.74			1728.4	70.6717	602.106	483.221	398.199	299.165	218.632	168.87
1729.04	2915.19	1323.91	1037.29	1763.2	2294.97			1729.04	61.9579	608.868	482.773	405.014	312.131	226.959	164.506
1729.68	2915.69	1331.07	1063.3	1749.71	2298.16			1729.68	62.9176	611.679	484.074	417.735	309.714	214.739	168.066
1730.31	2943.68	1337.37	1077.8	1736.11	2289.06			1730.31	67.3614	624.923	481.616	415.994	305.763	218.649	166.293
1730.95	2947.95	1343.19	1060.07	1741.04	2283.3			1730.95	69.7023	614.676	475.461	412.527	294.499	215.186	167.674
1731.58	2911.26	1356.88	1027.94	1757.68	2283.08			1731.58	77.4785	603.427	472.537	408.965	312.985	219.538	163.898
1732.22	2876.71	1376.39	1013.09	1769.79	2286.15			1732.22	79.6901	592.639	479.328	415.473	310.11	216.425	166.976
1732.85	2882.52	1392.2	1023.18	1767.26	2294.44			1732.85	78.9165	594.132	483.479	415.43	308.345	217.776	168.032
1733.49	2897.93	1399.54	1034.08	1763.4	2310.14			1733.49	84.1326	590.527	471.028	413.924	289.348	222.598	173.055
1734.12	2888.28	1398.92	1042.62	1764.59	2318.5			1734.12	81.9293	607.9	480.811	418.927	287.829	222.533	169.628
1734.76	2863.23	1403.24	1054.74	1770.38	2312.69			1734.76	69.2588	609.186	501.689	422.033	298.173	215.141	163.686
1735.39	2843.92	1396.94	1062.03	1770.61	2298.62			1735.39	76.7961	605.715	505.946	417.292	322.135	211.284	154.095
1736.03	2830.03	1375.53	1053.34	1757.68	2280.94			1736.03	81.9668	598.95	483.705	407.899	305.922	218.055	144.913
1736.66	2835.79	1354.67	1064.22	1731.44	2264.58			1736.66	70.509	603.7	476.565	405.745	300.742	225.559	154.75
1737.3	2867.89	1363.42	1112.88	1710.59	2262.4			1737.3	68.0466	604.499	484.524	408.406	299.481	211.862	166.33
1737.93	2899.94	1388.16	1147.95	1715.71	2282.3			1737.93	65.3488	611.424	502.991	414.416	305.484	216.975	164.61
1738.56	2894.69	1390.53	1115.78	1743.99	2308.63			1738.56	63.3323	607.587	497.927	402.849	296.969	211.669	154.398
1739.2	2867.65	1366.83	1051.97	1773.67	2334.48			1739.2	60.4411	593.369	480.143	395.296	322.722	196.695	150.438
1739.83	2855.65	1336.5	1018.36	1783.4	2358.99			1739.83	71.5974	584.811	468.661	399.259	318.464	189.074	155.138
1740.47	2867.19	1327	1022.17	1771.44	2370.06			1740.47	60.8789	586.261	482.175	415.212	314.054	205.914	152.162
1741.1	2886.24	1321.68	1030.96	1751.39	2342.93			1741.1	53.1538	583.845	485.733	423.224	307.912	217.62	157.663
1741.73	2898.13	1324.83	1044.95	1746.32	2297.45			1741.73	50.0771	582.06	490.105	417.716	329.581	219.001	163.967
1742.37	2902.24	1334.25	1074.27	1760.05	2278.63			1742.37	53.0221	584.045	491.797	411.935	328.343	226.993	163.323
1743	2893.13	1350.94	1114.38	1776.24	2295.42			1743	63.502	583.67	497.657	411.571	328.24	229.335	157.122
1743.64	2884.1	1343.08	1143.46	1775.05	2309.72			1743.64	66.0321	588.169	476.897	412.491	307.384	203.942	147.129
1744.27	2883.12	1325.19	1157.43	1765.75	2305.69			1744.27	59.8316	591.877	484.385	405.936	292.047	193.58	161.87
1744.9	2887.9	1333.14	1170.84	1765.83	2303.43			1744.9	59.0874	597.488	491.062	408.243	306.343	211.349	167.112
1745.54	2881.09	1376.3	1183.87	1778.41	2308.97			1745.54	65.0148	584.402	501.561	418.419	325.694	231.903	163.6
1746.17	2871.74	1409.46	1183.65	1786.02	2303.63			1746.17	80.9606	586.756	489.994	417.334	322.924	205.156	149.846
1746.8	2873.89	1406.94	1148.91	1782.76	2286.01			1746.8	79.7025	596.253	497.489	410.09	315.813	189.466	152.829
1747.44	2885.2	1389.69	1107.58	1772.39	2276.05			1747.44	78.7208	610.625	498.301	411.71	333.784	202.757	157.106
1748.07	2888.24	1383.48	1075.33	1760.75	2281.57			1748.07	70.6183	591.787	486.84	409.628	335.527	203.255	154.056
1748.7	2894.18	1390.61	1067.69	1752.2	2289.79			1748.7	77.1386	590.424	478.511	403.868	294.125	195.941	161.724
1749.34	2916.7	1393.73	1058.5	1753.86	2297.25			1749.34	62.1644	600.216	484.328	405.815	287.598	208.731	167.047
1749.97	2944.35	1379.92	1054.43	1759.9	2306.32			1749.97	55.676	599.393	489.272	410.797	294.338	222.021	165.5
1750.6	2947.04	1357.55	1050.49	1751.95	2315.79			1750.6	68.0083	596.526	480.685	411.907	309.853	195.198	159.184
1751.23	2936.2	1356.03	1058.13	1728.53	2317.92			1751.23	68.9375	604.008	490.044	401.197	299.526	191.478	151.889
1751.87	2929.57	1377.93	1054.52	1711.18	2317.78			1751.87	51.4912	602.954	498.612	400.559	319.418	199.743	152.042
1752.5	2920.96	1396.27	1037.98	1717.94	2321.43			1752.5	56.0538	603.569	490.274	391.8	324.44	211.847	162.221
1753.13	2897.7	1388.22	1018.85	1736.93	2321.61			1753.13	76.4451	595.034	483.261	394.754	323.718	199.172	173.031
1753.76	2883.15	1360.99	1023.13	1750.05	2309.2			1753.76	87.4891	581.4	490.332	402.735	310.29	208.869	170.692
1754.39	2897.98	1332.37	1050.87	1753.07	2294.99			1754.39	77.0521	584.244	487.59	407.12	300.896	211.804	162.715
1755.03	2906.53	1328.64	1088.36	1756.09	2306.47			1755.03	67.7654	601.276	482.757	397.419	299.962	208.237	171.968
1755.66	2881.96	1343.79	1108.68	1758.81	2343.63			1755.66	66.7703	594.433	491.989	392.39	296.937	197.008	173.51
1756.29	2839.41	1350.02	1091.15	1756.1	2379.17			1756.29	80.7177	586.182	499.983	400.583	293.444	205.197	164.949
1756.92	2842.13	1331.63	1053.08	1747.75	2385.34			1756.92	87.3738	589.148	487.05	415.868	291.039	208.166	151.379
1757.55	2885.52	1325.29	1036	1742.9	2373.92			1757.55	66.4869	591.535	484.645	412.664	283.028	220.939	158.967
1758.19	2935.63	1338.17	1051.38	1745.6	2367.66			1758.19	58.3256	590.732	474.46	411.179	279.896	222.853	165.952
1758.82	2942.59	1350.01	1065.9	1752.05	2370.79			1758.82	66.5777	599.575	495.511	399.632	282.461	208.929	172.779
1759.45	2919.19	1348.79	1065.72	1756.79	2362.75			1759.45	74.5305	598.779	503.965	401.517	288.701	185.185	168.446
1760.08	2897.56	1368.33	1061.79	1756.81	2340.86			1760.08	75.4903	603.747	505.879	402.754	281.043	188.379	160.735
1760.71	2912.91	1410.41	1067.98	1749.69	2328.41			1760.71	74.8717	607.902	496.903	404.205	287.823	201.517	153.697
1761.34	2944.22	1436.93	1074.52	1735.48	2345.69			1761.34	77.2792	596.498	500.285	401.934	288.12	209.402	148.533
1761.97	2946.94	1413.76	1089.11	1722.96	2385.05			1761.97	73.1201	589.075	489.445	404.815	289.377	208.715	153.161
1762.61	2913.32	1361.31	1103.44	1721.12	2417.11			1762.61	78.0837	588.413	485.985	411.387	292.437	208.591	157.479
1763.24	2882.41	1323.32	1112.06	1722.92	2417.3			1763.24	83.8352	593.005	485.982	404.633	293.52	218.974	166.882
1763.87	2884.28	1318.19	1098.78	1719.61	2382.08			1763.87	89.9056	580.404	490.087	401.632	274.4	216.624	160.65
1764.5	2910.05	1330.05	1076.92	1716.8	2343.72			1764.5	81.0102	569.854	491.309	399.298	262.231	200.613	169.571
1765.13	2940.01	1340.95	1061.6	1724.67	2329.2			1765.13	79.383	577.224	507.267	394.397	278.433	201.586	175.751
1765.76	2961.93	1346.21	1073.09	1733.72	2331.81			1765.76	75.9428	581.489	504.613	395.02	284.764	205.864	180.789
1766.39	2964.4	1352.64	1102.29	1736.55	2324.54			1766.39	69.1336	591.411	497.676	393.556	281.682	204.58	164.599
1767.02	2945.1	1350.7	1111.77	1736.89	2314.88			1767.02	66.1178	588.829	502.222	402.789	277.604	190.564	165.289
1767.65	2919.8	1332.32	1096.44	1735.12	2317.73			1767.65	72.5233	583.99	504.862	400.986	277.833	199.668	170.344
1768.28	2913.17	1300.99	1072.61	1724.71	2325.62			1768.28	73.5985	571.251	503.949	407.038	278.166	204.524	173.76
1768.91	2921.39	1288.26	1073.79	1715.82	2322.12			1768.91	66.8918	580.59	492.858	401.058	276.584	201.637	170.646
1769.54	2935.99	1290.82	1077.58	1723.03	2317.52			1769.54	72.1218	578.04	494.47	406.664	271.033	191.541	174.806
1770.17	2949.9	1284.18	1082.28	1734.3	2321.04			1770.17	68.4401	584.541	488.284	400.809	261.211	184.94	170.24
1770.8	2953.48	1259.09	1073.23	1728	2322.43			1770.8	70.8115	583.333	500.308	406.395	272.062	191.907	165.894
1771.43	2933.52	1240	1079.2	1709.18	2307.82			1771.43	86.9742	581.396	500.346	403.619	271.16	205.159	166.848
[truncated: 2 more rows]

## Sheet: Figure 3a
Buoyant particles on slippery surface				SiO2 particles on slippery surface				Au NPs on slippery surface
Droplet diameter (mm)	Contact angle (degree)			Droplet diameter (mm)	Contact angle (degree)			Droplet diameter (mm)	Contact angle (degree)
2.36	108			2.35	108			2.36	105
2.3	105			2.2	94			2.55	92
2.23	103			2.07	83			2.64	81
2.1	98			2.01	75			2.82	72
2	94			1.95	71			2.82	57
1.95	91			1.88	65			2.77	46
1.95	85			1.81	62			2.55	48
1.95	77			1.76	60			2.2	47
1.82	63			1.7	57			1.9	47
1.55	58			1.65	58			1.73	45
1.36	58			1.61	56			1.55	47
1.24	58			1.54	56			1.14	47
1.1	55			1.43	56			1.1	39
1	56			1.35	54			1.05	25
0.91	57			1.24	49			0.73	23
0.86	57			0.92	42			0.54	15
0.82	57			0.85	37			0.35	12
0.76	55			0.81	29
0.73	56			0.8	15
0.68	58
0.64	57
0.6	56
0.56	55
0.53	57
0.5	58
0.45	55
0.42	50
0.35	48
0.27	53
0.23	58
0.23	73

## Sheet: Figure 4c
Raman shift (cm-1)	Intensity (a.u.)
	10 nM	0.1 nM	1 pM	10 fM	0.1 fM	1 aM
452.541	16669.9	11591.4	8872.58	5198.69	2960.86	2129.48
453.342	16649.5	11611.6	9207.02	5076.96	2958.47	2084.09
454.142	16496.5	11791.5	9246.02	5039.59	2906.34	2025.45
454.943	16369.3	11621.8	9101.46	5057.95	2890.35	1912.28
455.746	16235.4	11595	8604.89	5128.91	2965.19	1849.44
456.546	16116.6	11487.2	8448	5217.31	2971.69	1835.99
457.347	16155.1	11545.5	8662.65	5203.23	3018.16	1797.28
458.147	16152.8	11722.8	8753.12	5121.01	2999.59	1731.18
458.948	16161.9	12033.4	8734.38	5136	2892.73	1686.99
459.748	16352.9	11972.5	8536.13	5168.1	2803.05	1670.75
460.548	16377.4	12293.2	8489.27	5147.86	2802.16	1636.05
461.349	16480.1	12352.2	8528.44	5240.94	2842.44	1646.68
462.149	16524.5	12278.8	8778.72	5303.57	2881.33	1631.35
462.949	16431.4	12341	8655.98	5276.49	2896.72	1527.84
463.749	16523.4	12448.7	8684.81	5329.52	2858.39	1526.91
464.548	16500.7	12368.7	8586.79	5363.42	2827.58	1584.92
465.348	16435.3	12727.2	8651.75	5334.96	2796.13	1557.53
466.148	16582.4	12779.4	8475.08	5335.85	2811.08	1598.67
466.948	16644.6	12355.8	8497.92	5321.76	2851.6	1593.86
467.747	16863.8	12231	8482.49	5297.71	2869.86	1539.42
468.546	16888.1	12034.3	8613.56	5274.93	2913.31	1557.91
469.346	16619.3	11707.4	8513.01	5177.91	2954.31	1469.6
470.145	16347.1	11882.1	8405.1	5066.17	2949.86	1447
470.943	16209	11967.9	7993.95	5037.87	2911.69	1389.14
471.742	16186.1	12041.9	8005.18	5063.29	2855.27	1354.31
472.541	16460.1	12321.4	8236.38	5194.38	2834.42	1294.36
473.34	16661.7	12197	8445.2	5304.6	2892.56	1349.65
474.139	16670	12027.2	8353.55	5246.16	2935.74	1347.13
474.938	16596.7	12031	8528.22	5148.35	2994.41	1484.81
475.735	16500.5	11917.1	8199.96	5071.95	2963.96	1510.39
476.533	16300.5	11970.3	8022.35	5045.44	2885.03	1495.31
477.332	16454.4	11900.4	8112.95	5132.55	2847.89	1367.72
478.13	16524.2	11806.4	8302.02	5170.37	2854.58	1334.89
478.927	16403.1	11807.3	8292.57	5157.84	2832.32	1299.17
479.725	16442.2	11861.4	8416.21	5189.96	2899.77	1360.86
480.524	16307.2	11855	8523.26	5179.36	2950.53	1468.58
481.322	16167.2	12121.7	8464.58	5237.62	2941.54	1564.68
482.118	16371.9	11993.7	8584.27	5231.12	2921.24	1529.16
482.916	16468.4	12091.9	8680.33	5217.11	2873.53	1494.66
483.714	16626.8	12091	8419	5209.9	2788.34	1380.44
484.51	16760.2	11999.6	8129.4	5157.07	2763.18	1318.24
485.308	16751.4	12111.4	8053.66	5190.81	2794.59	1340.4
486.106	16750.6	12248.4	8191.4	5407.5	2816.54	1330.53
486.902	16945	12165.5	8337.86	5330.07	2858.17	1303.97
487.699	17085.7	12337.7	8132.64	5348.72	2851	1328.29
488.495	17155.3	12519.1	8132.21	5307.06	2853.55	1366.91
489.292	17088.7	12441.4	8016.06	5296.69	2826.5	1476.47
490.09	17142	12071.8	7926.81	5327.9	2807.57	1579.1
490.885	16903.3	11956.4	8058.66	5490.34	2844.3	1563.93
491.682	16665.1	11803.4	8138.26	5464.67	2859.53	1560.12
492.478	16630	11966.8	8150.84	5442.79	2884.57	1454.65
493.275	16663.3	12178.4	8168.37	5479.12	2947.4	1369.63
494.07	16725.1	12430.4	8429.75	5552	2995.09	1341.67
494.867	16901.7	11969.9	8612.86	5505.16	2973.41	1338.9
495.662	16911.1	12073.7	8581.1	5377.25	2964.83	1391.88
496.458	16896	11993.2	8638.23	5202.88	2925.98	1525.11
497.253	16932.8	12064.2	8627.73	5222.35	2885.56	1553.04
498.05	17002.5	12029.9	8138.21	5200.33	2966.87	1540.68
498.845	16937.9	12348	8181.64	5287	3039.23	1555.64
499.639	16868.1	12007.5	8188.82	5405.55	3044.85	1461.02
500.436	16860.9	12083.8	8402.58	5336.89	3012.81	1392.02
501.23	16869.2	12209.2	8565.58	5310.75	2999.03	1417.81
502.025	16815.9	12385.2	8541.5	5492.31	2869.44	1444.53
502.821	16888.4	12502.5	8393.09	5433.01	2828.36	1480.68
503.615	16891.6	12798.6	8330.79	5569.73	2870.17	1491.67
504.411	17184.7	12612.5	8225.77	5649.93	2866.96	1429.31
505.205	17455.8	12439.9	8375.71	5641.8	2978.95	1428.12
505.999	17648.1	12500.3	8440.23	5747.7	3113.68	1492.02
506.793	17797	12780.2	8599.83	5712.03	3017.87	1576.43
507.588	17862.9	13120.1	8768.71	5688.56	2956.36	1637.23
508.382	17804.2	13619.2	8864.84	5727.7	2971.58	1580.51
509.176	18011.9	13604.3	8856.5	5790.93	2952.24	1499.44
509.971	18022.6	13552.2	8742.82	5855.29	3027.39	1497.59
510.765	18139.9	13376.9	8886.46	5992.25	3176.86	1546.7
511.558	18334.3	13109.8	8803.33	5814.6	3114.09	1596.52
512.352	18548.4	13070.1	8843.39	5743.82	3119.78	1662.62
513.145	18707.2	13563.7	8806.61	5723.44	3120.31	1648.89
513.94	18785.5	13892.3	8715.25	5733.91	3154.61	1632.97
514.733	18907.2	14207	8943.37	5818.35	3169.71	1659.59
515.526	19169.6	14340.4	9248.85	5970.75	3297.15	1713.46
516.319	19440.1	14176.5	9481.62	5956.03	3311.3	1683.11
517.112	19720.2	14228.3	9798.34	6066.94	3356.81	1692.23
517.905	19874	14568.2	9817.28	6178.95	3424.66	1670.9
518.698	19937.7	14878.4	9758.26	6193.43	3410.49	1747.96
519.49	20051.5	15082.8	9667.28	6255.79	3371.46	1768.53
520.283	20276.1	15377	9732.46	6325.44	3429.07	1802.32
521.077	20392.9	15376.1	9876.01	6323.14	3476.54	1760.14
521.869	20533.3	15144.4	10229.6	6287.29	3502.23	1777.75
522.662	20638.1	15136	10338	6246.21	3571.49	1800.79
523.454	20695	15233.7	10506.3	6343.47	3561.91	1820.77
524.246	20463.9	15596.8	10232	6358.82	3583.39	1866.31
525.038	20652	16004	10410.8	6408.44	3702.47	1861.31
525.83	20568.7	15928.7	10202.9	6407.46	3709.8	1842.76
526.622	20694.1	15562.5	10413.4	6325.29	3668.16	1847.15
527.414	20772.9	15298.2	10172	6243.13	3675.69	1903.98
528.205	20769.1	14922.5	10156.9	6345.71	3672.14	1893.56
528.996	20491.3	14915.6	9980.96	6303.28	3688.63	1976.94
529.788	20487.2	15017.7	9841.62	6282.56	3723.48	1977.39
530.58	20297.7	15055.8	9617.83	6239.48	3615.28	1964.13
531.371	20217.3	15210.4	9823.18	6172.11	3587.38	1902.72
532.162	20076.6	15115.4	10024.4	6217.54	3620.04	1895.11
532.954	19988.9	14855.1	10317.6	6305.76	3586.01	1863.91
533.745	19760	14664.8	10169.2	6357.02	3559.08	1925.51
534.536	19478.6	14450.1	9841.93	6320.39	3526.7	1985.36
535.326	19292.5	14165.7	9393.83	6192.26	3421.96	1973.08
536.117	19090.1	14110.9	9274.48	5955.82	3449.16	1876.71
536.908	19036.1	14064.6	9373.7	5927.77	3450.78	1774.21
537.698	18825.7	13979.2	9487.79	5876.27	3397.89	1749.01
538.488	18671.3	13935.6	9359.17	5989.91	3357.55	1830.65
539.278	18285.9	13910.4	9468.09	6057.64	3389.79	1830.2
540.069	18219.8	13827	9509.65	6161.2	3365.62	1831.12
540.86	18091.3	13908	9434.63	6039.47	3360.74	1729.6
541.648	18149.3	13707	9366.03	6005.23	3231.52	1724.03
542.439	18170.7	13684.1	9165.16	5944.18	3203.01	1738.32
543.229	18269.3	13356.6	8862.06	5831.98	3148.29	1816.8
544.019	18203.7	13138.3	8794.67	5696.31	3207.79	1750.49
544.808	18192.5	12904.7	8797.55	5735.5	3243.04	1763.99
545.598	18030.1	13030.1	8861.86	5701.52	3302.2	1692.36
546.386	17937.3	12906.1	8765.12	5752.9	3280.09	1797.48
547.176	17944.7	12890.1	8804.86	5897.78	3322.74	1788.45
547.966	17870.9	12714.4	8829.42	5898.71	3211.81	1817.45
548.754	17651.3	12682.6	8754.6	5858.43	3145.81	1764.87
549.544	17561.7	12809.4	8754.49	5843.53	3064.87	1792.6
550.332	17558.1	13116.4	8833.04	5764.66	3054.95	1788.96
551.121	17665.1	13367.9	8703.79	5611.77	3089.71	1907.43
551.911	17835.5	13151.4	8799.25	5599.52	3092.59	1879.49
552.698	17816.8	13128.1	9063.24	5562.59	3002.2	1895.66
553.488	17528.8	13132.8	9226.86	5543.37	3014.9	1882.26
554.275	17598	13372.5	9285.01	5555.58	3030.81	1887.77
555.064	17575.4	13608.6	9330.68	5622.28	2993.08	1834.97
555.852	17701.8	13963.4	9124.84	5715.24	3017.79	1827.89
556.641	17948.6	13858.6	9193.45	5826.4	2941.38	1817.59
557.428	18072.8	13779.2	9371.94	5787.3	2832.22	1863.76
558.215	17965.7	13668.7	9439.13	5793.75	2856.98	1815.28
559.004	18033.2	13651.8	9390.44	5755.3	2937.98	1773.04
559.791	18017.3	13678.9	9310.6	5709.3	2940.69	1692.2
560.58	18019.9	13819	8938.77	5647.68	2952.38	1703.34
561.366	18062.4	13813.4	9128.1	5628.77	2924.36	1785.19
562.153	18055.6	13544.5	9217.41	5433.24	2895.51	1826.9
562.942	17982.1	13442.7	9181.17	5499.95	2866.78	1815.92
563.728	17863.2	13297.8	9310.33	5529.26	2912.51	1827.31
564.515	17771.4	13245.7	9385.3	5594.43	2862.38	1750.29
565.303	17660.6	13351.6	9356.42	5471.28	2890.61	1747.46
566.089	17495.1	13402.2	9243.41	5421.16	2926.05	1701.56
566.876	17313.2	13122.8	9207.91	5294.01	2935.2	1696.73
567.663	17179.5	12799.8	9121.32	5360.6	2916.78	1654.23
568.45	17029.9	12594.1	9206.97	5436.05	2897.29	1710.19
569.236	16880.4	12477.6	9326.26	5550.85	2856.13	1736.42
570.022	16811.7	12220.8	9483.19	5494.64	2912.63	1778.18
570.809	16802.4	12093.4	9192.93	5341.28	2852.19	1704.25
571.595	16746.1	12006.9	9051.15	5362.24	2835.47	1665.68
572.381	16758.7	11927.7	8981.47	5261	2821.64	1588.79
573.167	16624.9	11855.7	8835.02	5199.9	2826.45	1635.68
573.952	16471.6	11876.2	8569.64	5250.07	2790.34	1691.87
574.739	16365.7	11698.5	8639.29	5299.15	2787.33	1776.24
575.525	16404.7	11647.6	8529.93	5237.61	2685.9	1781.57
576.31	16400.4	11454.6	8531.83	5357.74	2725.96	1686.48
577.095	16513.1	11535.1	8784.46	5326.65	2702.76	1612.32
577.881	16524.8	11434.4	8766.45	5193.54	2736.28	1589.6
578.666	16493.8	11415	8667.34	5199.15	2698.63	1622.63
579.451	16397.7	11471.1	8670.66	5107.87	2737.18	1721.38
580.236	16380.3	11697.7	8273.81	5104.58	2727.34	1741.62
581.021	16327.2	11669.3	8118.12	5075.24	2850.81	1690.53
581.806	16286.5	11924.3	8297.96	5122.24	2799.01	1650.9
582.59	16311.6	11886.2	8286.38	5170.5	2762.59	1630.97
583.375	16200.2	11715.3	8515.21	5217.07	2748.19	1629.07
584.16	16306.9	11545.9	8812.85	5175.22	2789.26	1655.9
584.944	16433.9	11552.8	8487.42	5256.3	2829.39	1631.09
585.729	16308.7	11540.6	8472.25	5185.89	2903.52	1593.88
586.513	16218.7	11453	8458.3	5182.76	2900.73	1576.3
587.297	16055	11254.9	8305.7	5207.67	2870.13	1548.16
588.081	15912.5	11148.2	8266.81	5233.85	2885.45	1524.42
588.866	16060.2	11240.2	8512.09	5238.68	2894.03	1649.9
589.65	16281.3	11582.4	8674.38	5313.84	2866.51	1701.03
590.434	16248.6	11928	8918.52	5238.97	2867.49	1682.8
591.217	16240.4	11901	8983.03	5241.48	2880.21	1656.84
592.001	16085.2	11826.8	8669.19	5155.05	2864.98	1605.99
592.784	16061.3	11645.1	8207.87	5070.97	2847.72	1568.74
593.567	16046.1	11560.8	7925.13	4979.56	2813.91	1609.35
594.351	16199.6	11689.8	7855.8	4955.01	2799.24	1604.86
595.134	16284.8	11925.9	7727.13	4942.97	2845.13	1615.91
595.918	16228.6	11920.1	7984.2	5096.89	2902.61	1604.99
596.701	16124.4	11809.8	8094.63	5172.89	2936.7	1564.75
597.483	16124.4	11590.1	8259.3	5204.33	2944.38	1555.81
598.266	16091.1	11539	8263.07	5302	2926.6	1480.48
599.049	16163	11717.4	8049.17	5326.84	2970.49	1537.89
599.83	16268.8	11894.1	7933.44	5283.63	3011.14	1623.09
600.613	16268.8	12124.4	8235.43	5152.12	3055.29	1634.15
601.396	16411.4	12048.1	8647.36	5039.7	3034.98	1500.55
602.179	16552.2	11932.2	8760.84	5017.78	3005.2	1486.85
602.96	16743.9	12226	8841.38	5173.88	2978.94	1430.09
603.743	16821.1	12425.7	8534.51	5197.33	2991.06	1489.22
604.525	16835.7	12315.7	8510.51	5246.43	3005.5	1577
605.306	16769.3	12346	8630.17	5160.04	3010.8	1620.59
606.089	16800.7	12380.8	9030.36	5177.06	2987.41	1541.91
606.869	16665.4	12506.3	8907.79	5286.97	2983.56	1539.18
607.652	16610.6	12747.5	8726.58	5322.36	3038.37	1530.49
608.434	16394.8	12762.9	8377.82	5227.34	3088.3	1485.11
609.214	16325.6	12523.2	8349.74	5308.9	3076.52	1468.38
609.996	16465.8	12330.8	8576.26	5229.74	3068.87	1479.75
610.777	16623.9	12317.7	8811.67	5262.02	2990.52	1447.33
611.558	16629.5	12324	8864.84	5308.77	2990.62	1485.6
612.339	16748.1	12421.2	8844.94	5272.27	2978.75	1521.61
613.12	16610.7	12291.1	8541.5	5261.5	2932.18	1445.77
613.9	16461.3	12151.8	8590.81	5312.35	2875.56	1465.28
614.682	16318.8	11966.4	8431.94	5304.27	2956.15	1531.29
615.462	16327.9	11794.7	8216.12	5244.3	2945.99	1515.54
616.243	16264.3	11812.9	8318.84	5213.79	3008.79	1520.31
617.023	16553.9	12149.9	8401.17	5184.35	3052.59	1461.15
617.803	16672.2	12188.7	8069.35	5207.71	3006.71	1390.82
618.584	16711.9	12326.9	8152.06	5244.48	2970.1	1420.55
619.363	16737.1	12455.6	8144.03	5377.49	3027.29	1519.14
620.144	16849.7	12277.8	8271.44	5429.73	3002.56	1524.82
620.924	16752.1	12069.5	8586.45	5447.59	3047.09	1471.82
621.703	16779	12032.3	8613.51	5370.61	3087.28	1408.89
622.484	16641.9	12000.7	8558.36	5324.4	3001.48	1422.83
623.263	16588	12008.5	8485.92	5165.73	3000.97	1459.47
624.042	16635.7	12192	8538.08	5170.18	2923.9	1547.28
624.822	16732.8	12225.9	8746.73	5189.79	2886.18	1532.81
625.601	16663.7	12156.1	8778.78	5168.79	2935.8	1419.24
626.38	16640.8	12063.1	8543.25	5267.72	2974.18	1422.1
627.159	16506.5	11963.8	8312.89	5334.98	2993.94	1440.59
627.939	16387.8	11760.6	8182.28	5322.69	3005.93	1465.71
628.717	16331.3	11822.2	8169.94	5377.86	2951.7	1542.67
629.496	16366.3	11780.9	8468	5348.97	2946.19	1548.37
630.274	16439.4	11944.4	8683.93	5260.41	2943.82	1472.07
631.053	16522	12058	8614.87	5206.04	2914.8	1519.74
631.832	16633	12071.7	8662.08	5150.95	2947.24	1470.17
632.611	16733	12246.9	8720.67	5214.93	2925.34	1394.36
633.389	16747.9	12158.8	8769.75	5242.27	2935.49	1379.15
634.167	16721.9	12003.7	8659.35	5303.72	2945.77	1363.25
634.945	16730.7	12124.3	8280.4	5318.49	2916.78	1357.79
635.723	16583.4	12050.4	8107.29	5192.49	2841.84	1371.63
636.5	16632.8	12261	8296.09	5142.94	2820.42	1390.95
637.278	16677.7	12298.9	8412.64	5193.03	2858.66	1373.82
638.056	16614.7	12134.3	8485.41	5266.12	2820.99	1365.33
638.833	16587.1	11837.4	8664.61	5382.38	2840.18	1336.65
639.611	16559.4	11837.6	8324.97	5392.9	2850.94	1334.41
640.388	16476.7	11690.4	8216.39	5338.28	2850.87	1349.59
641.166	16573.5	11866.4	7937.16	5247.87	2849.83	1413.19
641.943	16722.2	11983.9	7824.06	5225.83	2874.6	1395.47
642.72	16701.1	12193.1	8032.41	5254.5	2856.79	1404.43
643.497	16709.4	12072.6	8529.14	5256.35	2892.32	1459.6
644.274	16726.4	12198.9	8648.68	5192.1	2900.37	1447.3
645.051	16633.8	12057.7	8687.15	5238.09	2921.6	1434.72
645.828	16588.8	11880	8346.41	5206.62	2941.2	1425.56
646.605	16667.4	12132.5	8264.86	5210	2942.22	1374.86
647.381	16631.8	12228	8419.97	5137.92	2917.35	1408.31
648.158	16617.7	12301	8478.32	5165.92	2951.66	1462.23
648.935	16695.9	12224.9	8381.56	5152.23	2939.03	1433.88
649.711	16706.9	12140.9	8488.41	5280.04	2969.79	1421.29
650.486	16770.5	12132.5	8312.64	5339.77	2969.02	1446.09
651.262	16790.1	12171	8483.12	5398.61	2837.02	1473.18
652.038	16889	12264.1	8630.62	5313.84	2803.19	1518.45
652.815	16899.6	12216.1	8652.9	5340.8	2850.21	1493.49
653.591	16928.4	12197	8717.73	5210.69	2905.97	1423.03
654.365	16992	12281	8986.17	5205.64	2992.06	1365.62
655.141	17069.3	12386.1	9006.88	5171	3029.42	1348.1
655.917	17085.9	12454.7	8974.58	5231.22	2947.58	1380.67
656.693	17121	12607.4	8999.01	5321.24	2884.05	1418.04
657.467	17047.2	12552.3	8926.44	5409.04	2857.09	1458.82
658.242	17071.3	12404.6	9014.02	5429.21	2795.37	1438.34
659.018	17096	12410.4	9094.31	5449.5	2782.97	1459.8
659.792	17213.3	12540.7	9095.65	5499.43	2873.54	1480.44
660.567	17368.6	12888.9	9000.23	5500.13	2985.53	1487.04
661.343	17337.4	13068	9402.74	5520.14	3016.78	1488.55
662.116	17355	13140.9	9697.98	5498.8	3109.86	1458.86
662.891	17547.6	13052.3	9670.89	5534.16	2999.49	1399.28
663.665	17658.1	13163.8	9609.24	5510.5	2930.22	1437.61
664.44	17835.3	13331.9	9229.51	5600.56	2963.72	1392.24
665.215	17930.4	13342.4	9062.78	5695.66	3037.68	1440.7
665.988	17864.1	13242.3	9044.42	5704.49	3069.39	1444.35
666.763	17813	13162.1	9217.28	5710.14	3130.78	1460.88
667.536	17763	12914.5	9352.48	5663.34	3058.76	1452.25
668.311	17653.4	12772.9	9644.59	5599.12	3003.73	1512.64
669.084	17538.9	12726.3	9631.07	5560.48	3020.11	1510.14
669.858	17323.7	12452.2	9677.31	5605.61	3070.34	1586.92
670.631	17145.4	12490.1	9316.43	5441.71	3024.7	1568.31
671.405	17018.1	12579.3	9211.19	5367.77	3093.21	1556.55
672.178	16930.7	12523.3	9149.93	5366.2	3006.28	1505.8
672.952	16931.1	12607.6	9117.14	5490.87	2907.84	1436.84
673.725	16993.1	12500.9	8821.45	5533.12	2839.28	1416.94
674.497	16908.6	12240.5	8705.71	5604.97	2859.56	1438.42
675.271	16923.5	11997.9	8721.01	5507.86	2877.15	1504.1
676.043	16699.5	11884.7	9004.64	5466.39	3000.67	1578.4
676.817	16635.4	12053.2	9402.45	5374.89	2993.03	1644.95
677.589	16513.9	12072.5	9427.54	5371.45	3023.37	1611.51
678.361	16442.2	12134.5	9171.71	5296.19	3014.23	1530.82
679.135	16419.9	12138	8979.07	5312.33	2989.43	1469.63
679.907	16435.5	11802.6	8851.78	5420.5	2965.25	1438.64
680.679	16378.3	11900	9018.04	5500.52	2977.79	1430.37
681.451	16465	12142.4	9078.57	5503.21	3003.48	1430.42
682.224	16495.6	11978.2	8888.9	5453.49	3081.87	1427.69
682.995	16543.1	12109.8	8749.48	5368.47	3031.56	1453.67
683.767	16542.1	12152.2	8502.33	5303.14	2849.61	1511.31
684.538	16436.3	12208.9	8441.32	5329.71	2803.82	1543.5
685.311	16429.3	12191.7	8580.87	5289.51	2829.6	1516.1
686.083	16350.5	12065.5	8796.47	5363.63	2866.86	1433.47
686.854	16379.4	11828	9095.55	5313.87	2947.3	1372.42
687.625	16385.2	11831.2	9046.87	5320.44	2937.78	1415.04
688.396	16431.3	11643.1	8849.73	5322.77	2851.31	1373.81
689.167	16577.1	11648.4	8887.63	5334.81	2878.95	1421.14
689.939	16554.3	11494.8	8668.83	5284.72	2868.03	1441
690.71	16457.1	11658.2	8617.88	5338.21	2833.91	1461.6
691.481	16437.3	11864.1	8650.84	5269.24	2893.43	1475.51
692.252	16292.4	11994.7	8538.34	5269.14	2950.23	1490.22
693.022	16332.6	11813.9	8535.11	5303.19	2973.25	1351.42
693.793	16348.8	11796.8	8739.13	5384.09	2947.71	1336.89
694.563	16236.9	11881.2	8787.36	5284.82	2902.55	1326.21
695.334	16261.2	12030.2	8638.73	5099.41	2862.88	1351.99
696.104	16070.8	12075.1	8518.32	4899.29	2910.2	1374.16
696.874	15942.1	11718	8404.37	4845.71	2891.75	1435.75
697.644	16015.2	11625.2	8426.57	4932.98	2888.34	1443.1
698.414	15954	11547.3	8425	5122.42	2831.87	1495.41
699.185	16105.1	11677.7	8483.88	5179.87	2836.71	1474.85
699.954	16325.2	11511.9	8411.25	5183.8	2860.16	1410.35
700.724	16329.5	11473.1	8196.02	5184.52	2918.86	1349.46
701.494	16175	11297.6	8050.08	5237.31	2832.36	1368.77
702.264	16054.2	11459.8	7909.17	5226.48	2790.53	1403.6
703.032	15956.1	11355	7807.43	5241.24	2736.4	1394.52
703.801	16070.1	11677.8	8048.16	5143.09	2774.68	1382.51
704.571	16143.1	11492.3	8244.67	5059.46	2814.66	1372.92
705.34	16348.4	11465.2	8315.95	5016.93	2827.83	1393.42
706.11	16236.3	11571.1	8440.91	5061.99	2746.09	1452.68
706.879	16226.3	11616.6	8177.64	5091.12	2740.01	1497.51
707.646	16320.2	11463.2	8055.03	5136.42	2736.71	1483.25
708.416	16388.8	11519.8	8161.46	5089.15	2800	1406.11
709.185	16322.7	11457	7908.2	5001.42	2825.58	1372.71
709.953	16344	11542	7954.35	5043.45	2770.55	1398.9
710.722	16294	11824.2	8175.12	5109.76	2727.6	1344.56
711.49	16394.1	12037.9	8238.93	5147.49	2727.31	1283.84
712.258	16526.4	12192.1	8229.99	5203.36	2730.95	1332.83
713.027	16585.8	12049.2	8388.75	5304.54	2742.57	1362.94
713.794	16576.5	12154.5	8032.42	5292.99	2772.38	1448.9
714.562	16710.4	12084.4	7915.4	5339.31	2759.11	1567.5
715.331	16663.6	11949	8215.54	5382.08	2795.72	1544.62
716.098	16911.4	11931.9	8276.76	5271.05	2848.3	1468.46
716.866	17010.6	12270.7	8359.46	5298.88	2919.91	1457.4
717.634	17287.5	12419.5	8746.33	5388.68	2927.29	1528.08
718.401	17607.4	12648	9078.96	5468.69	2945.64	1545.98
719.169	18042.3	12665.4	9380.67	5606.17	2863.76	1608.36
719.935	18299.2	12909.4	9602.19	5812.88	2872.63	1592.19
720.703	18609.3	13272.5	9415.38	5896.95	2852.34	1523.05
721.469	18696.6	13812.5	9381.07	5976.65	2873.88	1510.06
722.237	19071	14265	9594.92	6002.64	2914.15	1530.21
723.003	19438.5	14461.5	10104.8	6028.98	2942.16	1546.93
723.771	19897.1	14492.6	10255.2	6014.07	2915.55	1611.35
724.537	19962.4	14678.1	10043.7	5987.33	2993.5	1583.17
725.304	19857.2	14671.4	9867.88	5977.58	2972.68	1545.71
726.07	19879.9	14535.1	9736.01	5923.73	2963.7	1511.42
726.837	20097.3	14142.6	9649.58	5962.77	3036.19	1485.83
727.603	20188.3	13935.9	9682.85	5956.11	3096.42	1449.45
728.37	20391.8	13946.7	9618.09	5988.56	3154.08	1482.79
729.135	20129.9	14083.8	9478.49	6043.41	3258.7	1482.54
729.901	19913.5	14289.5	9453.75	6156.01	3286.87	1538.71
730.667	19854.7	14229.8	9506.33	6202.19	3312.78	1580.62
731.433	19674.6	13888.4	9473.06	6297.76	3327.08	1557.81
732.199	19504.8	13483.1	9413.19	6082.64	3348.65	1522.84
732.965	19394.2	13324.3	9397.25	5960.83	3259.54	1562.66
733.73	19116.4	13265.1	9343.02	5835.08	3240.76	1502.92
734.495	18923.5	13286	9390.06	5790.19	3227.96	1552.88
735.261	18641.2	13175.5	9329.13	5760.82	3282.76	1597
736.026	18289.9	13067.3	9196.62	5850.58	3250.65	1525.47
736.791	18141.2	12898.2	8966.57	5818.63	3222.4	1513.1
737.555	18060.2	12886.4	9044.09	5815.2	3137.33	1505.09
738.321	17991.3	12917.1	8975.5	5791.06	3070.55	1442.92
739.086	18167.3	13001.9	9118.68	5764.99	3004.74	1496.62
739.85	18078.5	13088.6	9177.42	5699.26	3018.16	1594.67
740.615	18167.7	13299.6	9323.07	5692.2	3028.36	1609.32
741.379	18276.5	13614.1	9430.18	5741.5	3050.54	1621.99
742.145	18432.5	13902.8	9636.39	5838.99	3133.42	1610.75
742.909	18580.3	14105.2	9613.94	5954.37	3163.86	1535.75
743.673	18836	13927.8	9511.56	5988.09	3143.42	1493.83
744.437	18726	13691.8	9378.57	5969.53	3125.43	1538.31
745.201	18699.4	13749.5	9214.81	5933.78	3158.07	1553.24
745.965	18609.5	13849.8	9293.19	5947.13	3112.14	1566.41
746.729	18533.1	14039.3	9503.63	5955.51	3106.9	1591.83
747.492	18589	14187.7	9806.56	5864.88	3187.43	1543.62
748.256	18635.1	13990.5	9901.71	5837.72	3203.8	1496.91
749.019	18689.9	13638	9874.77	5770.69	3237.06	1544.08
749.783	18703	13387.1	9521.94	5771.41	3265.81	1568.1
750.546	18781.6	13408.7	9320.61	5801.62	3230.06	1627.21
751.31	18770.9	13433.9	9376.79	5774.81	3219.22	1658.97
752.073	18861.6	13609.4	9483.97	5736.32	3274.34	1664.05
752.836	18898.2	13953.2	9824.12	5885.08	3299.5	1619.63
753.599	19248.7	14023.7	10146.8	5971.22	3347.7	1657.33
754.362	19532.9	14224	10374	6084.04	3385.05	1632.41
755.125	19968.9	14739	10554.7	6257.02	3407.55	1669.28
755.888	20506.2	15290.2	10522.5	6325.92	3439.25	1692.93
756.65	20946	15532.5	10766.2	6341.18	3450.05	1663.6
757.413	21238.9	15869.2	10980.6	6378.82	3511.24	1661.91
758.176	21509.5	15984.3	11019.7	6394.76	3487.74	1664.98
758.937	21579.8	16106.5	11129.2	6296.18	3512.92	1677.43
759.699	21517.5	15979.4	11107.1	6353.58	3481.86	1702.73
760.462	21453.5	15869.5	10874.1	6375.66	3474.88	1670.64
761.224	21286.2	15514.7	10738.8	6363.49	3444.3	1609.66
761.986	20921.8	15430.5	10422.3	6303.03	3452.81	1593.15
762.747	20483.2	15334.4	10265.5	6250.45	3383.75	1559.06
763.509	20126.2	15144.9	10273.2	6093.35	3348.8	1555.17
764.271	19786.9	14723.1	10271.5	5968.52	3289.76	1567.43
765.033	19433	14237.9	10364.8	5863.13	3240.03	1514.16
765.793	19247.9	14042.8	10105.7	5860.27	3192	1535.31
766.555	18967.5	14025.3	9853.44	5834.06	3157.35	1548.25
767.317	18742.9	13894.9	9839.78	5843.86	3186.69	1583.81
768.077	18701	13949.1	9625.84	5767.06	3149.25	1567.98
768.839	18715.8	13986.4	9538.11	5670.97	3109.33	1599.21
769.6	18525.4	13723.7	9533.01	5603.1	3088.08	1545.12
770.36	18473.2	13723.9	9468.25	5636.9	3039.89	1495.21
771.121	18338.8	13502.4	9585.53	5695.57	3021.67	1466.94
771.881	18243.3	13301.7	9831.51	5780.39	3042.93	1479.8
772.642	18239.7	13151.8	9799.34	5697.72	3003.96	1428.61
773.404	18362.8	13210.7	9723.77	5680.85	2945.36	1485.61
774.163	18310.7	13131.6	9565.51	5686.74	2949.82	1510.93
774.924	18345.2	13373.9	9378.8	5627.33	2918.63	1483.48
775.683	18381.8	13317.5	9092.94	5588.36	2969.49	1478.38
776.444	18517	13437.9	9094.03	5645.79	2926.15	1445.48
777.204	18494.4	13422	9047.3	5649.81	2948.58	1421.5
777.964	18658.6	13603	9147.65	5772.9	2973.9	1446.47
778.723	18644.9	13505.7	9437.95	5854.08	3002.94	1541.22
779.484	18710	13613.4	9695.21	5832.03	3028.63	1541.54
780.243	18792.7	13701.7	9604.7	5839.06	3079.45	1511.71
781.002	18998.6	13851.4	9527.04	5905.81	3043.54	1509.3
781.762	19076.9	13986.7	9245.08	6010.77	3072.36	1475.25
782.521	19355.9	14321.7	9006.7	6112.39	3079.69	1405.33
783.281	19564.1	14496.9	9090.39	6151.57	3099.5	1430.55
784.039	20086.3	14805.5	9405.11	6201.85	3052.49	1406.13
784.798	20487.1	15183.8	9861.04	6282.36	3086.66	1364.19
785.558	20956.3	15293.6	10231.3	6338.51	3133.46	1474.43
786.316	21269.6	15420	10342	6438.29	3208.53	1514.49
787.074	21491.3	15823.1	10286.7	6449.57	3283.13	1534.35
787.833	21716.9	16024	10406	6473.93	3370.21	1647.86
788.592	22282.7	16279.7	10675	6568.74	3383.06	1576.78
789.35	22945.9	16531.3	10797.1	6696.35	3377	1521.27
790.108	23432.2	16751.4	10976.4	6755.46	3360.97	1546.27
790.866	23920	17374.2	11090.3	6880	3342.43	1577.41
791.625	24274.5	17984	11224.2	7019.35	3363.56	1595.61
792.383	24485.3	18355.4	11664.2	7141.1	3389.94	1666.64
793.141	24817.6	18476.4	12087.1	7264.28	3408.03	1628.11
793.899	25170.8	18345.8	12320.4	7290.42	3439.2	1636.67
794.656	25337.8	18215	12394.6	7154.9	3486.61	1594.92
795.415	25591	18397.3	12252.1	7065.22	3503.24	1642.44
796.172	25746.1	18590.2	12249	7050.62	3556.21	1687.5
796.93	25654.3	18956.3	12215.4	7126.17	3619.9	1768.78
797.687	25691.8	19376.5	12233.4	7213.78	3607.88	1777.89
798.444	25694.4	19694.2	12559.3	7214.54	3688.04	1724.65
799.201	25922.7	19767.6	12493.8	7205.43	3772.27	1659.48
799.958	26318.9	19483.6	12163.3	7203.35	3845.93	1616.31
800.715	26408.1	19169.1	12102.9	7149.17	3897.86	1602.11
801.472	26438.3	18929.4	11874.6	7128.78	3922.96	1686.97
802.229	26107.5	19132.1	11900.2	7117.47	3857.34	1696.93
802.985	25652.8	19190.5	11983.9	7092.8	3861.94	1705.48
803.742	25267.9	19188.6	11703.7	7030.9	3921.25	1711.32
804.498	24832.1	18832	11337.8	7056.93	3982.12	1679.81
805.255	24493.1	18498.6	11182.9	6970.3	3987.79	1709.7
806.011	24486.6	18073.2	11027.2	6927.96	3972.42	1709.07
806.768	24144.5	17649.1	11115.6	6910.78	3904.4	1698.46
807.524	23913	17042	11394.6	6803.11	3825	1670.05
808.28	23697.1	16631.5	11248.9	6661.93	3767.18	1658.07
809.035	23075.9	16398.8	11222.1	6581.72	3802.07	1649.62
809.791	22608.8	16095.1	11153.1	6479.25	3788	1691.73
810.547	22307.6	15896.3	10815.2	6357.97	3829.77	1651.13
811.303	21894.9	15608.9	10472.1	6263.44	3878.4	1638.9
812.058	21557.7	15341.2	10489.6	6180.38	3833.82	1592.59
812.814	21182.8	15072.6	10271.8	6153.11	3775.09	1571.2
813.568	20716.5	14933	10291.3	6114.61	3723.21	1559.01
814.324	20421.5	14634.3	10228.3	6165.06	3650.49	1618.25
815.079	20297.6	14484.1	10086.7	6070.5	3571.56	1660
815.835	20145.2	14351.4	10049.2	5939.05	3552.75	1657.5
816.589	20040.2	14166.6	10159.2	5912.64	3512.82	1541.29
817.344	19876.4	13942.1	10260.1	5874.07	3531.03	1456.38
818.099	19620.9	13792.9	10048	5858.62	3550.69	1427.84
818.853	19583.2	13683	9712.75	5909.98	3598.77	1495.96
819.608	19464.3	13533	9359.42	5943.82	3552.01	1529.99
820.363	19182.5	13471.2	9241.11	5913.41	3501.63	1516.41
821.116	19039.8	13483.2	9252.82	5914.39	3450.16	1477.9
821.871	19047.9	13687.4	9516.89	5966.09	3431.71	1478.84
822.626	19135.2	13876.4	9570.45	5928.89	3404.51	1499.33
823.379	19265.2	14148.3	9444.9	5784.72	3389.49	1570.36
824.134	19194.1	14203.4	9415.47	5792.94	3391.9	1576.21
824.887	18954.9	14110.4	9240.47	5745.13	3364.15	1547.88
825.641	18873.7	14022.7	9152.5	5714.78	3379.88	1465.24
826.394	18769.7	14054.8	9511.53	5927.86	3379.68	1434.91
827.149	18923.9	14131.6	9622.66	6031.9	3326.52	1439.63
827.901	19074	14126.3	9597.31	6018.38	3321.57	1543.07
828.655	19143.4	13816.4	9648.14	6002.81	3322.48	1613.33
829.408	19185.8	13592.8	9385.23	5901.54	3297.75	1650.12
830.162	18985.1	13473.8	9273.52	5766.75	3286.76	1606.53
830.915	18685.5	13691.3	9544.88	5776.12	3300.24	1586.7
831.668	18485.8	13725.1	9580.19	5760.2	3338.91	1546.3
832.421	18519.6	13589.6	9740.67	5758.75	3341.63	1588.45
833.174	18676.3	13197.8	9952.46	5653.85	3338.84	1532.74
833.927	18880	13122.9	9691.84	5698.78	3323.92	1490.76
834.679	18819.5	13128.6	9423.02	5580.49	3289.63	1480.16
835.432	18741.9	13353.4	9315.67	5546.68	3316.95	1506.4
836.184	18625.4	13297.5	9092.53	5596.7	3388.63	1523.08
836.936	18555.5	13271.6	9065.76	5671.66	3388.94	1622.79
837.689	18487.6	13284.4	8998.15	5626.22	3410.72	1608.26
838.441	18380.6	13324.1	8942.54	5685.81	3364.67	1592.6
839.193	18282.8	13261.3	9037.96	5651.19	3261.9	1611.94
839.944	18282.6	13272.8	9197.29	5545.98	3231.69	1575.16
840.697	18095.2	13247.4	9201.95	5503.23	3232.18	1538.76
841.449	17962.3	12965.1	9264.33	5524.08	3201.6	1536.69
842.2	17963.1	13013.4	8988.59	5473.83	3229.65	1509.67
842.951	17913.2	12930.5	8914.38	5429.24	3146.92	1472.37
843.703	17890.5	12898.5	8918.01	5592.37	3022.72	1527.72
844.455	17895.5	12954.5	9064.84	5566.33	3050.75	1514.87
845.206	17765.4	12973.1	9256.21	5582.79	3125.77	1554.67
845.957	17775.4	13006	9200.34	5607.86	3184.01	1575.61
846.708	17876.6	13119.9	9182.25	5521.18	3292.94	1598.72
847.459	17769.5	13013.9	8955.9	5415.43	3252.66	1568.3
848.21	17619.2	12878.3	8889.09	5473.22	3200.94	1608.5
848.961	17319.5	12742.8	8865.58	5475.41	3186.47	1572.72
849.711	17266.7	12453.7	9128.56	5477.42	3214.8	1493.54
850.463	17390.2	12531.8	8962.11	5419.83	3221.04	1461.49
851.214	17405.3	12529.8	8963.81	5357.99	3202.67	1450.79
851.964	17392.6	12631.9	8939.68	5362.38	3130.62	1432.49
852.714	17257	12569.9	8972.7	5325.7	3055.35	1481.49
853.465	17074.9	12685.6	8963.11	5326.74	2978.75	1515.15
854.215	16939.1	12550.8	8868.2	5343.54	2960.75	1454.01
854.963	16992.1	12588.2	8644.99	5357.61	2961.81	1431.11
855.713	17025.1	12550.2	8596.59	5360.91	2949.72	1435.94
856.463	17015.6	12555.8	8674.44	5435.61	2955.28	1440.69
857.213	16976.5	12318.8	8791.15	5368.35	2948.18	1430.36
857.963	16995.5	12246.1	8849.25	5355.82	2939.49	1457.58
858.713	16907.6	12094	8689.31	5294.58	2927.76	1446.89
859.463	16892.2	12065.7	8627.67	5315.57	2889.76	1440.62
860.212	16759.3	12076.1	8780.98	5168.64	2895.81	1504.52
860.962	16610.7	12067.6	8836.94	5184.58	2883.3	1453.94
861.71	16588.2	12147.8	8802.48	5184.83	2882.25	1358.41
862.459	16574.1	12138.2	8555.09	5268.65	2893.38	1311.74
863.208	16612	12095.7	8327.2	5290.34	2886.79	1320
863.957	16713.8	12036.6	8332.63	5308.57	2914.49	1353.12
864.707	16681.2	11921.5	8383.34	5205.47	2948.27	1471.07
865.454	16625.6	11948.7	8485.6	5161.59	2920.63	1453.48
866.203	16464.2	12040.6	8555.45	5167.54	2899.68	1436.7
866.952	16272	12121.3	8400.17	5188.78	2882.55	1408.84
867.701	16218.4	12084.5	8141.95	5242.66	2803.64	1446.08
868.448	16184.8	11974.2	8104.29	5266.49	2837.76	1481.05
869.197	16243	11980.6	7999.48	5289.33	2820.57	1504.18
869.946	16300.5	11993.5	8165.48	5285.7	2791.63	1493.9
870.693	16381.2	11815.3	8461.05	5269.67	2819.84	1431.76
871.441	16470.2	11719.5	8485.34	5196.72	2810.85	1430.41
872.188	16614.5	11559.7	8511.52	5208.41	2764.12	1457.25
872.937	16531.3	11574.6	8422.41	5160.54	2752.02	1462.88
873.685	16436.8	11716.4	8391.52	5080.73	2743.36	1429.56
874.432	16358.1	11819.8	8219.8	5087.64	2676.3	1479.51
875.18	16340.1	11707.4	8100.79	5077.41	2775.91	1377.6
875.926	16275.4	11549.3	7967.22	5045.35	2779.17	1279.04
876.674	16161.6	11416	8053.46	5143.35	2821.05	1221.1
877.421	16049.6	11476.7	8203.5	5204.15	2811.46	1208
878.168	16085.6	11232.9	8333.48	5236.7	2831.48	1236.75
878.915	16163.9	11199.3	8203.95	5203.65	2702.33	1359.45
879.662	16270.2	11090.8	8189.56	5081.02	2746.33	1394.43
880.409	16308.1	11217.1	8164.7	4976.77	2722.81	1350.68
881.156	16189.7	11361	8146.32	4990.59	2732.01	1353.01
881.902	16172.7	11617.8	8137.75	5077.1	2764.91	1345.75
882.648	16115.9	11628.2	8183.05	5120.43	2819.74	1358.58
883.395	16215.4	11610	8232.58	5122.56	2809.74	1373.8
884.141	16319.6	11586.6	8283.42	5080.88	2850.13	1393.44
884.888	16355.1	11772.9	8381.29	5066.75	2850.8	1385.51
885.634	16407.6	11681.1	8258.28	5051.39	2812.93	1375.05
886.38	16349.3	11658.4	8077.15	5106.21	2823.7	1353.8
887.126	16218.5	11474.9	7694.26	5082.47	2816.89	1372.47
887.872	16355.3	11394.2	7595.86	5118	2822.53	1389.47
888.617	16487.5	11437.4	7588.22	5135.71	2839.01	1419.64
889.363	16539.7	11551.2	7844.61	5103.67	2886.89	1402.89
890.109	16699.1	11522.5	8180.01	5047.57	2934.13	1417.19
890.854	16556	11650.3	8285.02	5088.29	2942.23	1430.83
891.599	16571.8	11629.3	8303.2	4931.67	2883.98	1433.66
892.344	16639	11854.3	8264.25	4886.65	2851.23	1448.87
893.089	16682.1	12063.2	8225.18	4932.06	2789.99	1479.41
893.835	16665.2	12163.7	8142.43	4915.3	2822.49	1422.37
894.58	16708.7	12026.9	8336.65	4988.43	2882.43	1437.65
895.325	16609.6	12098.7	8214.6	5133.88	2968.82	1443.47
896.07	16641.4	12124.5	8501.3	5178.98	3035.92	1474.58
896.814	16708	12115.8	8331.61	5246.03	3081.19	1522.7
897.559	16825.4	12174.6	8185.08	5289.81	3079.63	1570.43
898.303	16954.7	12102.6	8235.48	5233.48	3080.29	1621.47
899.047	17013.9	11987.7	8377.82	5133.68	3014.98	1619.19
899.792	17196	12309	8307.8	5082.85	3037.4	1570.24
900.536	17364.6	12454.3	8319.12	5099.35	3076.95	1520.72
901.281	17554.1	12661.2	8137.53	5223.3	3113.54	1478.35
902.025	17784.2	12870.6	8166.64	5290.73	3164.93	1475.93
902.769	18134	12826	8445.76	5370.79	3155.11	1549.84
903.512	18313	12838.4	8642.22	5439.7	3113.15	1580.06
904.256	18596	13134.1	8737.24	5490.37	3140.7	1575.12
904.999	18858.7	13434.8	9065.41	5613.54	3263.14	1621.13
905.743	19165.8	13797.8	9393.46	5734.08	3302.22	1604.48
906.487	19519.9	14196.3	9955.08	5657.28	3356.3	1498.71
907.23	20102.1	14546	10415.9	5693.78	3358.95	1486.27
907.973	20707.2	14863.4	10508.9	5761.17	3331.32	1535.4
908.717	21097.1	15340	10352.4	5803.45	3343.3	1591.72
909.46	21807.3	15786.5	10490.8	6021.08	3489.77	1764.79
910.203	22334.1	16104.7	10752.6	6150.43	3500.76	1800.83
910.945	22829.9	16613.1	11342.8	6354.81	3633.23	1760.33
911.688	23477.4	17117	11444.2	6685.62	3752.4	1701.17
912.431	24097.4	17530.1	11190.1	6827.7	3772.99	1677.25
913.174	24455.4	18022.5	11092.5	6903.4	3762.43	1662.15
913.916	24886.9	18198.3	11069.6	6936.02	3800.07	1764.73
914.658	25085.4	18394.1	11238.9	6813.26	3767.07	1782.58
915.401	25194.4	18526.9	11737.6	6741.64	3775.84	1848.76
916.144	25101.5	18426.7	11488.4	6787.66	3830.35	1797.8
916.885	24828.8	18023.7	11238.6	6776.25	3776.09	1749.76
917.627	24533.7	17521	11388.9	6739.88	3712.82	1651.04
918.37	23878	16887.6	11259.2	6630.76	3639.62	1645.56
919.111	23193.4	16466.3	11086.8	6447.53	3570.11	1620.75
919.853	22598.3	15928.4	10931	6256.78	3451.61	1633.79
920.595	21870.2	15576.4	10406.4	6162.9	3415.09	1638.37
921.336	21260.2	14962.7	9999.17	6092.19	3348.6	1667.15
922.078	20738.1	14329.4	9719.86	5983.13	3308.36	1650.09
922.818	20219.7	13950.6	9560.71	5833.21	3310.73	1614.19
923.56	19573.5	13696.1	9573.29	5728.89	3276.08	1572.67
924.301	19282.6	13359.7	9572.97	5646.77	3240.98	1537.14
925.043	19039.5	13235.2	9309.73	5571.59	3217.94	1494.45
925.784	18806.5	13082.3	9045.54	5447.81	3166.94	1528.04
926.524	18505.2	12940.5	8905.75	5398.24	3090.99	1570.41
927.265	18520.3	12973.8	8955.21	5299.74	3116.08	1518.37
928.006	18400.9	13056.9	9076.92	5244.85	3079.43	1488.18
928.746	18574	13018.1	9377.96	5273.1	3108.21	1455.18
929.487	18615.1	13033.2	9148.15	5361.5	3113.64	1441.53
930.227	18634.3	13163.9	9041.08	5475.53	3113.06	1471.84
930.968	18689	13266.9	9139.38	5570.25	3022.84	1486.57
931.708	18808	13233	9208.27	5557.87	3034.63	1449.35
932.448	18824	13415.4	9296.23	5531.98	3043.63	1450.41
933.189	18870.2	13678.8	9531.31	5463.65	3092.93	1506.61
933.928	18791.9	14023.9	9289.04	5420.99	3163.41	1543.98
934.668	18849.8	14398.7	9320.66	5479.12	3190.07	1558.68
935.408	19040.3	14608.8	9511.57	5442.62	3080.61	1526.93
936.148	19171.3	14539.8	9604.89	5436.67	3063.18	1488.99
936.887	19196.2	14442.3	9607.88	5451.2	3030.94	1468.54
937.627	19212	14481.2	9722.17	5435.5	3050.87	1518.13
938.366	19110.3	14478.9	9581.37	5492.9	3071.33	1474.54
939.105	18992.6	14522.8	9716.38	5517.8	3127.16	1455.23
939.844	18943.6	14440.8	9822.81	5540.26	3069.32	1434.57
940.583	18985.7	14361.7	9769.56	5564.35	3035.53	1455.36
941.323	18994.6	14215.1	9681.8	5579.33	3012.88	1473.43
942.062	19046.8	14107.6	9470.92	5590.09	3029.57	1478.71
942.8	18890.7	13930	9173.04	5549.61	3029.17	1380.64
943.539	18745.7	13602.7	9113.74	5418.16	3045.4	1363.21
944.277	18633.1	13450.3	9064.68	5317.57	3004.79	1329.55
945.016	18549.8	13393	9127.84	5206.38	2922.93	1369.01
945.754	18418.1	13309.9	9188.81	5135.47	2968	1379.46
946.492	18337.8	13304.3	9199.25	5183.03	2972.12	1436
947.232	18057.2	13030.5	9030.89	5224.48	2965.32	1400.37
947.97	18014.6	12909.2	8723.47	5283.66	2939.77	1406.24
948.708	17973.6	12898.3	8685.25	5250.46	2950.24	1352.11
949.446	17882.4	12944.9	8495.19	5244.02	2891.05	1334.32
950.184	17840.9	12919.8	8525.03	5210.55	2932.1	1291.27
950.922	17929.1	12968.7	8562.77	5267.77	2939.49	1376.73
951.659	17926.5	12782.6	8686.1	5333.28	2967.94	1433.77
952.397	17897.8	12835.7	8456.29	5407.86	3012.07	1451.45
953.133	17923.3	12865	8417.75	5355.62	3031.73	1429.69
953.871	17892	12872.1	8338.36	5386.48	2975.98	1404.91
954.608	17761.9	12833.8	8625.1	5323.48	2957.14	1351.56
955.346	17708.5	12787.4	8836.52	5270.27	2928.78	1351.96
956.083	17810.9	12806	9036.9	5224.92	2973.08	1388.14
956.82	17786	12738.3	8810.86	5219.67	3018.82	1371.97
957.557	18064.2	12896.1	8692.04	5283.26	3023.13	1363.57
958.294	18223.7	12930.4	8704.15	5340.89	3044.45	1380.77
959.03	18158.8	12885.7	8865.7	5359.61	3092.27	1411.74
959.767	18086.3	12957.4	9155.34	5386.62	2993.05	1458.88
960.504	18075.8	12970.1	9128.81	5310.16	2958.08	1493.23
961.241	18121.3	13031.3	9136.65	5259.63	2900.85	1463.69
961.976	18282.7	12984.8	9084.53	5304.68	2867.28	1395.12
962.713	18380.6	12824.4	8992.75	5284.52	2940.8	1384.6
963.449	18407	12863.7	8754.63	5370.22	3096.57	1418.41
964.186	18463.1	12886.9	8737.75	5406.09	3159.12	1457.08
964.921	18425.8	13032.2	8764.16	5408.26	3181.15	1474.9
965.657	18490.7	13305.5	8980.67	5392.16	3202.3	1494.46
966.393	18482.8	13287.8	9226.2	5368.31	3107.3	1476.2
967.128	18481.7	13157.4	9121.26	5360.1	3038.39	1497.87
967.864	18491.4	13324	8951.12	5435.77	3072.88	1490.45
968.599	18533.1	13124.8	8978.25	5558.06	3079.32	1469.89
969.335	18556.9	13285.8	8908.13	5632.83	3122.2	1459.16
970.071	18716.8	13349	8900.34	5663.14	3231.96	1393.9
970.805	18716.9	13461.2	9078.3	5622.59	3182.08	1344.42
971.541	18776.4	13516.1	8988.59	5611.32	3152.48	1337.64
972.276	18773.5	13647.1	9058.52	5548.23	3187.95	1377.48
973.011	18806.2	13628.5	9228.91	5588.54	3045.23	1468.28
973.745	18860.9	13756.6	9272.76	5547.27	3028.08	1564.05
974.481	18893.2	13481.9	9161.93	5530.49	3053.76	1543.62
975.215	18728.1	13373.7	9071.45	5576.91	3019.48	1462.62
975.95	18691.1	13263.3	9033.87	5595.28	3087.68	1449.64
976.684	18655.9	13307.8	9215.59	5581.66	3178.58	1447.6
977.418	18598.6	13300.4	9316.1	5579.73	3140.2	1389.93
978.153	18644.6	13320	9415.75	5589.04	3186.92	1393.62
978.887	18620.2	13059.6	9137.14	5480.87	3157.63	1373.26
979.622	18531.9	12956.6	8918.35	5499.97	3119.19	1321.73
980.355	18485.2	12979.8	8838.09	5420.05	3127.65	1368.71
981.089	18579.9	13092.9	8984.74	5374.14	3115.11	1439.31
981.824	18517.2	13153.4	9085.97	5327.83	3142.84	1436.18
982.557	18597	13402.7	9232.67	5328.68	3193.89	1475.65
983.29	18442.3	13331.3	8972.48	5290.24	3155.68	1485.83
984.025	18313.1	13290.4	8843.56	5360.37	3132.98	1502.11
984.758	18016.4	13347.5	8955.07	5396.37	3141.81	1530.39
985.491	17912.6	13336.8	8784.31	5395.59	3138.42	1530.7
986.224	17975.9	13392.4	8771.93	5399.74	3102.16	1537.86
986.957	18070.6	13618.3	8855.02	5415.38	3099.51	1519.06
987.691	18122.5	13381.5	8930.67	5394.67	3067.75	1468.32
988.424	18238.7	13320.9	9037.34	5349.45	3054.85	1471.69
989.156	18284.6	13360.2	9094.27	5421.22	3097.34	1473.5
989.889	18300.6	13443.1	8940.18	5327.38	3099.29	1486.93
990.621	18462.9	13474.6	8926.13	5282.44	3006.93	1426.71
991.354	18381	13462.8	8940.7	5285.33	3037.93	1393.95
992.086	18415.8	13361.8	9061.99	5269.85	3095.21	1379.1
992.82	18369.5	13394.8	8925.88	5312.25	3110.26	1331.3
993.552	18273.8	13454.8	8747.86	5393.8	3122.06	1389.8
994.284	18081	13535.3	8852.51	5455.33	3117.52	1522.61
995.016	17932.4	13625.1	8973.75	5526.47	3064.17	1513.31
995.748	17689.3	13422.5	9027.63	5576.11	3118.28	1529.49
996.48	17632.5	13334.7	9063.72	5556.05	3120.98	1523.64
997.212	17809.5	13169.1	8897.57	5592.15	3052.46	1436.17
997.944	17842.7	13109.7	8746.85	5426.87	3069.14	1409.77
998.676	17985.6	13094.3	8686.51	5386.85	3100.72	1523.23
999.407	17905.9	13044.2	8646.1	5355.08	3089.95	1604.75
1000.14	17840.5	12904.3	8692.23	5376.95	3124.36	1674.1
1000.87	17665.5	13057.4	8601.64	5357.31	3059.13	1681.66
1001.6	17618.4	12916.3	8659.6	5383.23	2976.11	1631.04
1002.33	17419.8	12854.3	8699.36	5317.09	3036.02	1588.59
1003.06	17371	12703	8664.74	5275.84	3087.2	1600.43
1003.79	17249.1	12568.4	8752.72	5298.94	3058.74	1600.99
1004.53	17212.1	12523.2	8753.89	5346.02	3111.35	1641.4
1005.26	17229.1	12599.5	8526.62	5258.8	3037.22	1635.34
1005.99	17282.2	12505.8	8549.3	5171.24	3038.55	1650.27
1006.72	17255.8	12492.8	8572.14	5165.54	3029.71	1671.19
1007.45	17312.5	12260.9	8620.76	5193.9	3030.95	1602.79
1008.18	17213.7	12342.9	8717.7	5261.55	2962.81	1550.94
1008.91	17090.5	12535.3	8814.96	5383.51	2962.04	1500.75
1009.64	17136.3	12554.6	8767.41	5237.09	2949.05	1444.22
1010.37	17009.6	12622.8	8768.43	5154.39	3001.44	1486.77
1011.1	16932.5	12654.8	8645.33	5120.7	2934.7	1500.37
1011.83	16943.2	12474.2	8625.56	5219.08	2968.84	1530.84
1012.56	16846.8	12515.8	8745.99	5295.27	2975.91	1571.69
1013.29	16842.1	12678.8	8700.91	5441.73	2996.79	1598.89
1014.02	16929	12615.2	8577.2	5404.55	3016.73	1609.26
1014.75	16837.5	12625	8516.17	5448.36	2957.99	1626.49
1015.48	16897.8	12694.2	8482.42	5272.98	2891.06	1599.86
1016.21	16916.1	12691.5	8529.46	5211.59	2936.38	1598.76
1016.94	16943.5	12753.8	8652.6	5126.04	2967.57	1641.44
1017.67	16978	12582.4	8502.75	5063.59	3037.44	1639.45
1018.39	16832.2	12266.9	8363.24	5116.59	3071.83	1595.98
1019.12	16660.3	12253.8	8208.61	5250.57	3052.99	1582.49
1019.85	16696.1	12436.7	8301.36	5180.59	3009.22	1539.85
1020.58	16779.6	12466.6	8376.08	5235.37	2988.56	1534.11
1021.31	16945.3	12370.7	8435.94	5219.12	3004.56	1568.22
1022.04	17044.7	12153.2	8578.5	5180.01	2956.33	1587.62
1022.77	16967.2	11998.5	8553.89	5226.15	2956.1	1587.68
1023.5	16846.4	11952.4	8545.71	5216.47	2908.75	1658.38
1024.22	16801.3	12117.1	8543.63	5242.65	2874.85	1697.55
1024.95	16752.1	12288.3	8547.47	5269.12	2904.78	1638.51
1025.68	16574.8	12292.5	8475.94	5226.64	3034.14	1556.53
1026.41	16432.2	12325	8330.8	5148.45	2998.15	1517.78
1027.14	16408.6	12354.8	8197.34	5213.49	3038.53	1544.48
1027.87	16383.4	12313.5	8276.62	5157.09	2939.54	1593.34
1028.59	16465.2	12326.6	8032.4	5218.46	2895.97	1660.81
1029.32	16497.3	12397.3	8031.97	5200.49	2861.89	1670.25
1030.05	16470.8	12325.6	8056	5271.04	2893.65	1676.12
1030.78	16531.8	12135.3	7934.21	5154.11	2836.22	1638.13
1031.5	16489	11905.3	8074.91	5183.5	2850.14	1582.61
1032.23	16513.6	11960.1	8191.99	5183.51	2831.98	1493.41
1032.96	16566.4	11901.4	8057.52	5228.66	2850.74	1482.99
1033.69	16524.1	12043.5	7936.15	5204.42	2857.73	1548.53
1034.41	16438.8	12057.1	8010.33	5198.01	2860.83	1621.04
1035.14	16386.3	12113.2	8058.23	5083.84	2869.84	1705.09
1035.87	16338	12228.6	8302.16	5021.48	2881.19	1663.37
1036.59	16373	12239	8126.55	5126.33	2888	1565.41
1037.32	16475.1	12192.4	7967.71	5235.62	2884.64	1548.22
1038.05	16273.4	12230.3	7712.64	5270.88	2882.52	1520.82
1038.77	16210.8	12144.9	7813.78	5211.29	2804.63	1541.16
1039.5	16244.8	12019.8	7928.61	5189.93	2811.53	1585.9
1040.23	16250	11849	8287.74	5127.2	2779.94	1601.44
1040.95	16183	11721	8219.37	5221.73	2785.32	1595.9
1041.68	16249.5	11767.2	8168.96	5331.96	2845.32	1631.62
1042.41	16193	11686.1	8047.27	5476.89	2882.47	1619.74
1043.13	16347.4	11747.4	8078.48	5461.78	2869.27	1673.36
1043.86	16569.5	11700.3	8112.7	5406.47	2814.7	1584.42
1044.58	16536.4	11583.3	8084.41	5321.06	2760.68	1524.74
1045.31	16514.6	11673.5	8076.33	5332.2	2735.56	1510.19
1046.03	16379.6	11831	8081.76	5307.88	2741.62	1505.48
1046.76	16314.2	11906	8236.51	5360.88	2777.22	1496.14
1047.48	16302.3	11919.9	8428.65	5350.14	2817.1	1563.44
1048.21	16445.6	11808.3	8561.13	5319.5	2808.58	1537.51
1048.94	16381.7	11684.6	8417.68	5338.93	2845.3	1507.23
1049.66	16404.2	11612	8023.78	5343.62	2871.02	1547.11
1050.38	16366.1	11562.1	7864.48	5237.95	2804.01	1549.48
1051.11	16277.8	11631.4	7967.26	5185.44	2729.82	1549.08
1051.84	16172.9	11586.5	8162.68	5122.93	2668.86	1584.14
1052.56	16149.7	11538.6	8229.67	5196.99	2620.85	1548.56
1053.29	16024.2	11501.8	8434.86	5261.3	2621.36	1530.66
1054.01	16108.8	11629.8	8268.58	5350.59	2713.55	1530.16
1054.73	16410.5	11766.9	8255.7	5372.04	2766.15	1527.81
1055.46	16545.6	11754.8	8189	5363.97	2759.05	1525.74
1056.18	16475	11738.9	8169.29	5266.36	2766.6	1497.61
1056.91	16429.1	11689.5	7999.53	5265.02	2748.24	1409.15
1057.63	16431.8	11560.7	7959.55	5212.41	2727.46	1420.36
1058.35	16380.3	11403.6	7862.82	5219.73	2750.29	1415.95
1059.08	16276.3	11425.9	7752.42	5165.01	2756.11	1493.67
1059.8	16222	11252.5	7763.53	5052.64	2766.89	1586.34
1060.53	16168.3	11374.6	7886.08	4969.61	2781.45	1541.3
1061.25	16265.4	11459.8	7998.03	4975.45	2791.43	1496.02
1061.97	16484.5	11555.3	8094.13	5001.12	2830	1431.67
1062.7	16313.1	11513.3	8170.45	5065.54	2819.82	1403.44
1063.42	16113.3	11463.1	8265.23	5056.13	2779.34	1444.24
1064.14	15990	11417.2	8061.98	5013.72	2778.74	1526.39
1064.87	15980.5	11425.7	8020.14	5000.7	2789.58	1504.19
1065.59	16172	11466	7904.37	4979.67	2789.86	1517.88
1066.31	16349.5	11527.7	7904.78	4934.47	2804.2	1494.25
1067.04	16270.8	11451.2	8034.32	5012.37	2802.32	1509.11
1067.76	16265.2	11500.7	8140.99	5019.28	2797.33	1502.81
1068.48	16182.9	11578.9	8096.02	5021.95	2764.71	1544.91
1069.2	16203.9	11554	8322.48	5144.99	2759.65	1540.43
1069.93	16262.8	11712.1	8241.55	5112.3	2764.04	1500.56
1070.65	16288	11797.2	8222.57	5085.41	2769.1	1535.82
1071.37	16240.7	11816.1	8142.99	5073.07	2861.87	1502.49
1072.09	16337	11997	7980.64	5053.11	2922.13	1453.54
1072.82	16305	11940.2	8004.16	5074.75	2925.15	1424.33
1073.54	16337.1	11895.3	7993.97	5180.2	2918.34	1446.25
1074.26	16253.6	11860.4	7928.28	5126.13	2906.42	1444.37
1074.98	16336.9	11798.3	8118.41	5080.1	2828.2	1476.28
1075.7	16321.4	11777.7	8226.93	4960.81	2798.28	1545.54
1076.43	16404.5	11726	8377.68	4951.47	2814.03	1570.47
1077.15	16438.5	11530.8	8425.29	4993.01	2804.8	1550.28
1077.87	16513.2	11637.9	8304.9	5003.54	2838.62	1595.49
1078.59	16506.2	11653.7	8127.44	5067.52	2873.8	1571.09
1079.31	16628.2	11780.4	8121.24	5157.02	2879.69	1505.01
1080.03	16559.2	12037.6	8150.77	5259.82	2850.04	1477.82
1080.75	16523.6	12099.6	8418.51	5284.77	2853.42	1485.61
1081.48	16440.4	12124.6	8316.95	5202.84	2884.45	1466.6
1082.2	16424.3	12143.6	8372.55	5125.12	2861.4	1465.26
1082.92	16562.2	12187.2	8226.1	5121.92	2821.2	1438.61
1083.64	16689.3	12227.6	8053.29	5127.72	2846.2	1449.45
1084.36	16698	12252.8	8074.7	5161.74	2855.54	1449.92
1085.08	16825.8	12110.8	8294.51	5130.92	2859.88	1531.42
1085.8	16748.1	12074.7	8332.88	5156.83	2953.48	1550.02
1086.52	16616.3	12104.5	8452.3	5222.57	2950.37	1596.63
1087.24	16688.8	12317	8478.43	5235.99	2924.4	1572.36
1087.96	16646.4	12439.8	8454.41	5187.84	2974.2	1605.13
1088.68	16583.5	12395.4	8516.86	5088.29	3007.13	1571.42
1089.4	16794.8	12337.4	8515.8	4985.41	3008.5	1534.87
1090.12	16899.1	12276.7	8786.34	5076.94	3051.24	1466.53
1090.84	16730.8	12266.4	8710.61	5158.42	3000.64	1475.27
1091.56	16707.8	12381.9	8618.95	5198.88	2961.75	1450.16
1092.28	16739.4	12399.4	8672.69	5264.19	2924.39	1478.54
1093	16621.5	12319.7	8600.92	5266.01	2908.32	1482.22
1093.72	16870.4	12392	8604.18	5263.1	2894.81	1488.2
1094.44	17013.9	12448.1	8733.4	5277.63	2970.08	1504.73
1095.16	17018.8	12526.2	8683.36	5181.23	2992.11	1590.42
1095.88	17138.4	12769.1	8560.55	5114.55	3055.17	1613.23
1096.6	17180.9	12682.9	8411.54	5134.85	3043.57	1601.84
1097.32	16939.1	12590	8240.09	5096.11	3103.28	1586.15
1098.03	17008.6	12540.6	8298.17	5139.05	3119.07	1541.89
1098.75	16972.6	12500.8	8242.26	5178.22	3106.2	1550.76
1099.47	17092.7	12501.7	8307.62	5237.16	3009.04	1610.21
1100.19	17250	12455.8	8379.75	5266.68	2949.9	1613.17
1100.91	17141.7	12458.4	8342.9	5328.48	2906.8	1619.66
1101.63	17110	12603.9	8445.02	5307.17	2946.58	1597.24
1102.35	17112.6	12690.3	8374.13	5221.84	3030.63	1486.72
1103.06	16999.1	12604.4	8250.67	5170	3093.92	1449.49
1103.78	17081.4	12400.2	8295.07	5164.13	3051.93	1477.41
1104.5	17127.3	12325	8411.75	5215.04	3089.54	1552.38
1105.22	17226.6	12458.2	8638.95	5300.46	3073.99	1550.04
1105.94	17370.3	12612.8	8905.3	5332.73	3017.82	1520.01
1106.65	17472.4	12855.6	8858.51	5314.11	3004.1	1390.12
1107.37	17445.1	12931.9	8576.47	5340.59	3035.97	1350.43
1108.09	17409.8	12916.4	8387.57	5361.38	3005.01	1402.67
1108.81	17336.2	12999.7	8215.97	5463.54	3117.73	1541.25
1109.52	17457.8	12840.5	8267.63	5433.5	3194.36	1558.99
1110.24	17477.8	12683.3	8423.21	5334.6	3220.91	1571.21
1110.96	17612.5	12604.4	8614.02	5222.95	3160.43	1567.5
1111.68	17619.2	12676.4	8724.38	5134.64	3050.67	1543.02
1112.39	17596.5	12682.6	8773.67	5023.04	2942.22	1532.69
1113.11	17603	12758.4	8855.93	5086	2972.09	1557.66
1113.83	17716.5	12765.5	8791.56	5117.41	3044.2	1464.53
1114.54	17819.1	12858	8773.52	5258.41	3122.76	1426.29
1115.26	17907.4	12905.9	8763.42	5363.28	3129.78	1448.92
1115.98	17903.4	12931.1	8810.67	5438	3067.85	1418.2
1116.69	17838.4	12813.7	8677.58	5410.8	3045.61	1415.2
1117.41	17816.7	12807.2	8599.83	5403.91	2989.54	1476.29
1118.13	17673.8	12910.4	8518.5	5319.75	2995.12	1483.8
1118.84	17525	12986.4	8568.38	5259.81	2999.28	1523.56
1119.56	17508.3	13059.9	8719.67	5191.31	2990.1	1532.07
1120.28	17503.2	12996.6	8812.56	5211.11	2999.55	1456.31
1120.99	17490.3	12925.7	8764.57	5194.86	2995.36	1450.54
1121.71	17725	12842.8	8738.46	5189.25	2953.75	1487.86
1122.42	17923.4	12849.6	8587.26	5197.61	2992.1	1569.28
1123.14	17898.6	12887.7	8511.01	5175.67	3016.81	1553.57
1123.85	17955.2	13015.6	8487.27	5221.44	3020.92	1498.77
1124.57	17867.7	12943.1	8390.09	5281.51	3048.18	1431.21
1125.29	17691.3	12879.8	8365.95	5295.68	3006	1474.73
1126	17733.9	12687.8	8594.54	5424.29	2977.5	1463.14
1126.72	17855.3	12616.2	8529.2	5418.41	2962.82	1481.9
1127.43	17813.3	12836.9	8605.58	5369.43	2922	1434.62
1128.15	17863.1	13170.6	8570.63	5306.97	2886.63	1408.24
1128.86	17846.3	13344.3	8504.98	5225.62	2898.69	1418.51
1129.58	17854.4	13570.1	8611.52	5171.15	2932.38	1509.56
1130.29	17828.5	13231.6	8602.14	5211.48	2951.1	1482.16
1131.01	17748.8	12940.3	8488.45	5192.57	2999.75	1456.68
1131.72	17858.8	12789	8451.05	5232.48	2963.54	1428.04
1132.44	17882.5	12712.4	8620.3	5261.32	2910.88	1430.68
1133.15	17967	12876.9	8572.49	5257.69	2899.52	1363.98
1133.86	18168.2	13088.5	8668.49	5273.4	2875.02	1393.61
1134.58	18301.7	13116	8615.44	5252.33	2824.44	1390.23
1135.29	18309.6	13277.1	8532.68	5280.94	2861.09	1360.88
1136.01	18379.9	13166.7	8453.19	5289.11	2876.41	1385.84
1136.72	18322.2	13197.1	8746.19	5287.43	2951.03	1453.1
1137.43	18271.8	13386.5	8649.61	5308.8	3113.89	1405.78
1138.15	18128.6	13504.3	8719.21	5367.86	3054.72	1430.62
1138.86	18175.1	13552.7	8840.64	5342.5	3009.3	1478.19
1139.58	18170.3	13608.1	8777.39	5375.47	2926.46	1499.8
1140.29	18288.7	13337.6	8639.53	5279.32	2868.8	1521.6
1141	18487.6	13293.1	8688.8	5254.4	2896.61	1517.74
1141.72	18519.9	13340.7	8674.65	5303.76	2982.12	1443.88
1142.43	18410.2	13321.4	8575.21	5344.61	2916.61	1356.03
1143.14	18462.5	13221.5	8606.89	5399.92	2912.99	1342.53
1143.86	18486.5	13355.3	8645.35	5435.51	2896.72	1361.28
1144.57	18865.7	13399.4	8702	5408.52	2949.6	1456.58
1145.28	19096.1	13417	9021.65	5467.01	3051.13	1502.84
1145.99	19295.7	13603.6	9192	5450.9	3098.77	1521.59
1146.71	19298.2	13714.9	9162.38	5382.4	3106.3	1489.89
1147.42	19353.1	13799.9	9190.02	5376.67	3107.42	1476.66
1148.13	19397.5	13689.2	9135.97	5398.11	3047.01	1400.11
1148.84	19695.2	13800.8	9189.42	5444.57	3071.08	1363.35
1149.56	19589	13742.4	9470.31	5576.52	3164.19	1346.99
1150.27	19808.1	13889.1	9483.38	5676.24	3234.57	1388.77
1150.98	19888.8	14106.8	9490.7	5644.66	3244.34	1453.34
1151.69	20120.8	14492.6	9563.37	5693.01	3239.02	1590.06
1152.41	20463	14531.4	9578.64	5853.18	3170.16	1605.46
1153.12	20910.1	14740.5	9783.61	5842.96	3212.27	1526.46
1153.83	21004.1	14993.4	10100.3	5831.15	3273.57	1475.4
1154.54	21291.9	15150.2	10236.1	5890.61	3337.59	1459.54
1155.25	21566.6	15387.6	10387.7	5839.46	3321.86	1485.57
1155.96	21956.1	15897.5	10531.7	5837.6	3348.85	1587.36
1156.68	22416.2	16232.2	10587.7	6050.73	3320.69	1622.97
1157.39	22918.5	16571	10786.7	6129.76	3394.1	1623.59
1158.1	23372.5	16986.2	10876.2	6276.44	3376.69	1620.04
1158.81	23791.1	17256.8	10998.8	6494.74	3310.53	1608.62
1159.52	24329.5	17669.8	11408.9	6632.77	3304.5	1592.54
1160.23	24819.5	18103.7	11753.3	6738.52	3402.55	1637.73
1160.94	25472.6	18771.5	12143.4	6848.81	3438.43	1668.67
1161.65	26083.2	19571.7	12511.6	6990.46	3638.72	1639.86
1162.36	26886.6	20481.1	12643.6	7203.29	3714.4	1695.58
1163.07	27731.6	21069.4	12832.4	7319.95	3602.21	1726.2
1163.79	28691.7	21620	13217.4	7476.04	3564.88	1805.94
1164.5	29617.4	22154.1	13754.3	7675.43	3574.48	1929.91
1165.21	30665.9	22595.8	14303.3	7678.72	3653.89	1941.64
1165.92	31359.7	23401.6	14573.1	7829.54	3850.27	1887.19
1166.63	32023.4	23976.9	14759.8	8092.28	3890.88	1909.73
1167.34	32725.6	24295.9	14799.4	8127.45	3871.53	1827.03
1168.05	33310.5	24706.1	14970.4	8306.29	3908.28	1877.42
1168.76	34004.4	25214.6	15539.7	8524.51	4008.71	1920.96
1169.46	34769	25596.6	15887.1	8517.4	4177.68	1931.83
1170.17	35130.1	26150.6	16203.7	8657.62	4285.96	1929.95
1170.88	35219.2	26218.7	15996.5	8772.8	4268.91	1927.46
1171.59	35439.1	26325.6	15756.4	8702.42	4251.09	1899.35
1172.3	35354.2	26175.7	15359.9	8726.32	4240.84	1961.31
1173.01	35441.1	25910.1	15449.4	8707.73	4299.31	1932.34
1173.72	35744.4	25842.8	15459.1	8667.5	4399.1	1919.23
1174.43	35657.2	25476.7	15699	8742.8	4471.48	1902.93
1175.14	35494.8	25263.1	15684.4	8778.86	4606.28	1938.11
1175.85	35349	25091.3	15740.8	8862.51	4628.01	2009.64
1176.56	34785.9	24568.6	15642.5	8911.22	4655.32	2079.19
1177.27	34417.6	24294.5	15715	8776.21	4582.3	2060.94
1177.98	34122.8	24153.4	15720.8	8677.23	4509.35	2050.81
1178.68	33705.7	23885.8	15422	8576.13	4446.66	1966.83
1179.39	33529.9	23753.8	15174.6	8498.99	4438.9	1907.13
1180.1	33356.5	23565.8	14641.8	8489.45	4443.83	1868.44
1180.81	32713.4	23193.1	14326.8	8467.97	4448.19	1896.93
1181.52	32160.9	23004.7	14205.8	8313.41	4355.72	1894.28
1182.23	31593.3	22475.2	14346.1	8168.11	4321.14	1933.93
1182.93	30989.1	22100	14376.2	7942.31	4258.21	1883.65
1183.64	30657.6	21710	14300.3	7800.68	4141.52	1893.5
1184.35	30528.8	21469.2	14067.6	7606.71	4052.4	1867.95
1185.06	29961.7	21297	13801	7478.64	3913.59	1915.25
1185.77	29499.6	20988.8	13631	7376.91	3791.16	1798.38
1186.47	28905.2	20424.8	13407	7300.84	3758.71	1697.55
1187.18	28344.1	19944.6	13091.4	7214.8	3759.61	1657.14
1187.89	27827.1	19599.1	12798.3	7092.51	3714.97	1763.22
1188.59	27471.8	19506	12438.9	6878.84	3690.56	1803.43
1189.3	26896.4	19331.7	12154.2	6758.72	3697.72	1888.65
1190.01	26426.5	18910.5	12063.9	6651.21	3540.25	1800.54
1190.72	25947.4	18586	11806.2	6649.75	3468.65	1647.57
1191.42	25536.6	18140.4	11516.5	6659.07	3379.42	1573.83
1192.13	24936.3	17976.1	11454.3	6473.5	3296.66	1618.7
1192.84	24454.9	17819.4	11102	6383.5	3290.51	1618.3
1193.54	23914.4	17505.7	10911.2	6255.9	3336.51	1634.07
1194.25	23183.6	17140.1	10804.8	6143.8	3279.79	1599.12
1194.96	22624.7	16774.7	10456.1	6087.03	3305.28	1551.18
1195.66	22198.8	16037.7	10167.2	6006.33	3275.56	1494
1196.37	21819.1	15668.7	10103.6	5927.66	3341.33	1464.66
1197.08	21445.8	15256.5	10006	5940.07	3340.7	1460.16
1197.78	21130.5	15133	9937.97	5882.64	3310.81	1472.31
1198.49	20645.3	15019.4	9718.16	5914.65	3299.11	1508.21
1199.19	20342.4	14902.2	9469.9	5873.69	3244.02	1490.17
1199.9	20249.8	14531.3	9318.78	5832.72	3113.53	1460.59
1200.61	20100.9	14491	9233.76	5740.62	3108.59	1474.97
1201.31	19917.7	14310.4	9313.91	5670.4	3081.07	1532.51
1202.02	19792.1	14297.3	9234.9	5589.49	3102.02	1551.88
1202.72	19719.3	14001.1	9120.16	5592.03	3168.82	1571.95
1203.43	19508.4	13885.4	9157.16	5560.84	3194.59	1493.35
1204.13	19377.5	13799.4	9068.54	5553.31	3151.05	1498.81
1204.84	19069.9	13878	8933.52	5500.69	3088.79	1550.78
1205.54	18943.1	13860.6	8957.57	5544.9	3113.03	1576.86
1206.25	18901.1	13643.9	8900.99	5651.88	3134.61	1587.76
1206.95	18906.5	13472.3	8901.83	5602.91	3101.25	1643.58
1207.66	18853.4	13443.1	9027.28	5609.89	3053.35	1560.55
1208.36	18985.8	13324	8921.54	5620.63	3060.5	1526.05
1209.07	18964.5	13344.8	8805.52	5520.22	3012.11	1502.21
1209.77	18993.6	13366.6	8811.95	5546.51	3057	1399.59
1210.48	19000.7	13201.1	8745.92	5594.14	3108.88	1389.55
1211.18	18975.2	13354.1	8787.3	5558.85	3088.52	1497.66
1211.89	19035	13513.2	8899.21	5643.62	3085.62	1547.64
1212.59	19267	13532.4	8832.5	5725.3	3119.85	1631.23
1213.29	19272.6	13576.3	8738.17	5698.29	3004.41	1634.45
1214	19270	13506.3	8878.61	5758.45	2888.89	1584.48
1214.7	19257.2	13439.9	8949.1	5790.13	2815.94	1520.85
1215.41	19160	13496	9133.18	5780.45	2793.98	1479.12
1216.11	19081.3	13351.2	9040.83	5795.1	2854.07	1516.3
1216.81	19203.9	13415.8	8678.57	5763.36	2922.68	1555.34
1217.52	19071.9	13430.5	8446.5	5718.9	2905.01	1571.52
1218.22	19027.9	13391.5	8484.33	5631.76	2917.96	1627.69
1218.92	18961.7	13485.5	8557.55	5647.16	2891.24	1569.58
1219.63	18788.7	13389.6	8716.81	5654.43	2886.39	1498.87
1220.33	18775.6	12977.2	8608.49	5671.64	2891.16	1510.88
1221.03	18962.4	13006.9	8454.02	5667.48	2870.83	1480.61
1221.74	18861.3	12971.6	8494.58	5645.97	2841.9	1444.74
1222.44	18680	12994.4	8654.91	5592.55	2838.5	1416.14
1223.14	18477.6	13052.3	8688.03	5602.82	2796.37	1358.92
1223.85	18231.6	12947.8	8752.03	5632.07	2748	1412.23
1224.55	18258.7	12594.5	8648.02	5496.52	2720.44	1495.32
1225.25	18325.1	12633	8631.63	5391.31	2757.98	1559.82
1225.95	18264.8	12509.5	8512.33	5280.83	2787.33	1555.18
1226.66	17997.8	12545.7	8472.65	5303.75	2810.69	1482.54
1227.36	17793.5	12624.2	8445.07	5366.97	2784.84	1433.73
1228.06	17607.3	12620.9	8421.56	5419.5	2795.87	1396.19
1228.76	17564.5	12476.3	8328.95	5390.3	2848.1	1383.84
1229.47	17556.1	12297	8251.93	5375.4	2845.78	1406.59
1230.17	17529.5	12111.2	8155.04	5303.08	2861.53	1390.37
1230.87	17453.9	12211.3	8245.52	5229.69	2832.81	1425.93
1231.57	17315.5	12177.5	8430.71	5168.94	2773.7	1473.95
1232.27	17145.5	12299.4	8301.92	5169.18	2866.84	1489.03
1232.97	16911.9	12116.6	8157.94	5130.98	2961.89	1542.65
1233.68	16775.8	11701.1	8150.82	5160.19	2966.81	1509.94
1234.38	16725.5	11458.8	8067.41	5196.68	2981.71	1434.13
1235.08	16850.9	11494.8	8047.18	5157.05	2964.95	1383.23
1235.78	16827	11630.3	8079.85	5182.07	2896.5	1372.32
1236.48	16706.5	11957	7758.38	5220.18	2945.95	1370.79
1237.18	16658.5	12015.7	7705.91	5196.9	2970.68	1377
1237.88	16419.8	12021.2	7977.33	5170.24	2952.23	1386.26
1238.58	16420.1	11863	7959.4	5167.82	2902.81	1351.91
1239.29	16526.7	11728.8	7993.86	5170.65	2891.64	1358.21
1239.99	16572.4	11867.3	8210.93	5108.2	2839.38	1388.68
1240.69	16634.8	11719.7	8118.02	5090.81	2903.51	1374.36
1241.39	16655.1	11737.1	8204.96	5138.51	2974.94	1372.58
1242.09	16378.4	11857.6	8200.83	5124.1	2994.68	1373.1
1242.79	16347.7	11947.6	8041.04	5101.86	2990.49	1328.69
1243.49	16315.5	11723.7	7927.99	5151.03	2981.4	1365.4
1244.19	16153.7	11738.9	7740.31	5090.44	2932.26	1336.4
1244.89	16200.6	11514.6	7613.12	5176.7	2907.7	1358.52
1245.59	15994.7	11426.1	7737.9	5192.97	2871.99	1379.62
1246.29	16019.8	11585	7814.76	5150.82	2828.5	1394.87
1246.99	16203.5	11892.4	7996.19	5035.68	2825.68	1403.37
1247.69	16322.3	11772	8071.2	4983.11	2867	1402.75
1248.39	16344.6	11699	7947.56	5005.63	2854.3	1384.16
1249.09	16439	11643.8	8103.01	5114.78	2871.66	1401.24
1249.79	16366.9	11533.6	8060.15	5208.5	2847.64	1444.74
1250.49	16419.6	11463.9	8134.78	5246.12	2832.87	1487.13
1251.19	16447.1	11565.9	8237.87	5217.71	2889.4	1449.89
1251.88	16498.5	11570.3	8158.17	5118.74	2943.47	1415.02
1252.58	16498.1	11481	8185.46	5097.27	2912.74	1361
1253.28	16475	11678.6	8212.74	5109.18	2918.58	1317.76
1253.98	16422.8	11578.7	8011.99	5195.59	2880.53	1323.48
1254.68	16219.1	11584.9	7943.6	5254.74	2873.11	1324.79
1255.38	16121.8	11466.6	7878.88	5230.33	2858.55	1287.92
1256.08	16132	11424.7	7958.2	5128.89	2855.75	1343.34
1256.78	16197	11440.4	8064.88	5162.59	2842.57	1346.67
1257.47	16345.7	11485.8	7929.93	5188.07	2889.63	1391.38
1258.17	16402	11535.6	7941.62	5278.1	2941.41	1395.13
1258.87	16324.3	11794.5	7799.64	5343.33	2993.28	1402.79
1259.57	16363.8	11738.8	7802.8	5275.65	2945.02	1324.05
1260.27	16391.4	11727.5	8069.84	5151.73	2893.51	1277.35
1260.97	16420.9	11721.9	8275.95	5138.11	2820.92	1268.22
1261.66	16520.4	11662.8	8304.03	5097.91	2811.96	1331.78
1262.36	16397.1	11800.5	8469.31	5125.05	2857.33	1356.85
1263.06	16386.6	11968	8369.67	5186.21	2910.32	1436.17
1263.76	16427.4	11982.8	8233.72	5212.43	2875.09	1418.33
1264.45	16554.8	11950.8	8280.87	5202.58	2882.41	1394.33
1265.15	16466.7	11897.6	8368.99	5298.74	2893.97	1399.24
1265.85	16452.9	11714.8	8394.16	5304.78	2866.96	1450.61
1266.55	16384.7	11741	8533.26	5390	2858.86	1479.56
1267.24	16593	11870.2	8564.84	5474.49	2863.41	1526.77
1267.94	16723.4	11777.5	8361.06	5516.26	2752.39	1572.35
1268.64	16899.6	11776.3	8348.89	5427.63	2825.21	1539.58
1269.34	16879	11795.8	8172.71	5448.26	2899.87	1445.71
1270.03	16854.3	11615	8090	5430.27	2975.79	1407.29
1270.73	16759.5	11857.8	8217.52	5505.78	3029.93	1460.9
1271.43	16883.2	12007.6	8509.94	5493.9	3062.35	1448.3
1272.12	16856.5	11914.6	8718.89	5489.61	3030.15	1483
1272.82	16976.6	11995.8	8922.07	5399.58	3101.68	1468.46
1273.52	17148	11961.8	8836.3	5454.9	3110.4	1456.02
1274.21	17306.6	11970.2	8674.41	5564.28	3185.98	1487.48
1274.91	17349.9	12028.1	8628.76	5619.49	3231.21	1596.08
1275.6	17335.7	11933.5	8732.42	5646.75	3216.19	1566.35
1276.3	17294.7	11853.4	8949.99	5575.43	3237.98	1534.95
1277	17346.3	12046	9057.04	5575.38	3288.61	1529.29
1277.69	17543.2	12137.7	9121.19	5646.21	3317.88	1571.06
1278.39	17653.3	12308.5	9244.67	5728.04	3434.7	1617.17
1279.08	17860.1	12514.1	9362.72	5684.96	3428.23	1646.77
1279.78	17946.2	12597.9	9545.1	5681.73	3446.89	1579.03
1280.47	18183.4	12748.5	9631.83	5643.7	3427.97	1568.48
1281.17	18413	12992.5	9508.64	5766.2	3494.17	1594.92
1281.86	18694.7	13203.2	9225.62	5836.93	3503.66	1628
1282.56	18775.1	13128.4	9261.24	5908.82	3588.49	1636.32
1283.26	18956.9	13138.3	9377.05	5899.61	3588.76	1626.67
1283.95	19118.8	13188.8	9483.67	5900.78	3702.23	1519.9
1284.65	19336.4	13462.4	9552.9	5923.21	3657.91	1577.87
1285.34	19595.3	13591.7	9651.74	6013.23	3664.16	1609.76
1286.04	19794.3	13878	9688.73	6032.46	3610.93	1650.49
1286.73	19981.4	13880.1	10012.2	6104.15	3666.55	1688.4
1287.42	20109	13919.9	10157.9	6150.28	3688.75	1674.28
1288.12	20233	14097	10182.9	6164.85	3782.95	1638.01
1288.81	20367.3	14534	10172.3	6116.68	3732.63	1674.03
1289.51	20419.5	14664.7	10021.9	6203.48	3688.38	1647.69
1290.2	20631.4	14771.1	10106.6	6238.03	3618.19	1566.51
1290.9	20818.4	14806.8	10071.2	6297.03	3612.13	1553.89
1291.59	20998.3	14711.2	10103	6348.14	3616.54	1516.73
1292.28	21101.9	14842.9	10213.9	6386.64	3660.19	1606.26
1292.98	21263.7	15006.9	10351.5	6371.1	3682.75	1644.61
1293.67	21265.3	15113.3	10363.1	6474.58	3690.59	1689.02
1294.37	21404.8	15071	10256.6	6477.98	3645.88	1629.76
1295.06	21358.6	15130.7	9984.37	6442.71	3593.84	1603.96
1295.75	21422.9	15046.3	9980.42	6489	3566.05	1611.66
1296.45	21405.6	15213.7	9994.06	6445.46	3586.87	1562.76
1297.14	21439.5	15054.7	10238.6	6378.57	3590.23	1532.13
1297.83	21568.3	15025.8	10419.9	6337.1	3579.46	1576.31
1298.53	21415.9	14890.1	10291.8	6309.78	3557.64	1617.7
1299.22	21229.4	14958.8	10266.4	6271.68	3458.95	1618.62
1299.91	21064.9	14959.6	10250.9	6353.12	3406.35	1693.86
1300.61	20918.6	15019.6	10138	6373.05	3355.51	1693.74
1301.3	20755.8	14797.2	9918.79	6307.83	3252.54	1721.18
1301.99	20682.2	14664.1	9766.79	6230.38	3202.65	1604.07
1302.68	20399.4	14463.2	9610.69	6187.52	3223.35	1522.28
1303.38	20198.2	14232.2	9548.81	6165.05	3203.83	1476.93
1304.07	19935.2	14196.2	9461.63	6153.06	3195.2	1510.58
1304.76	19688.6	14079.5	9374.2	6097.25	3121.76	1623.45
1305.45	19450.9	13933.7	9074.36	5975.37	2987.2	1717.15
1306.15	19279.3	13752.9	8999.76	5911.81	2926.66	1670.36
1306.84	19014.1	13562.6	8967.81	5911.99	2971.48	1618.76
1307.53	18616.8	13436.4	8868.91	5933.52	3033.44	1604.62
1308.22	18313.8	13520.9	8725.11	5786.89	3087.43	1564.58
1308.91	18073.9	13260.7	8562.36	5609.38	3117.73	1527.04
1309.61	17955.4	12930.6	8481.14	5511.26	3086.32	1519.83
1310.3	17960.6	12493.6	8450.65	5522.35	3033.5	1551.19
1310.99	17723.6	12268.1	8531.5	5615.63	3029.17	1547.31
1311.68	17473.5	12168.8	8664.25	5635.27	3019.68	1525.59
1312.37	17289.2	12212.6	8708.53	5608.18	2971.3	1516.27
1313.06	17252.9	12159.5	8635.71	5586.36	2891.7	1464.36
1313.76	17203.9	12264.5	8644.51	5592.7	2839.51	1493.95
1314.45	17257.1	12379.3	8376.13	5608.18	2838.74	1556.47
1315.14	17205	12341.2	8267.58	5633.61	2977.16	1618.68
1315.83	17367.9	12017.2	8380.27	5534.42	3067.17	1591.39
1316.52	17318.6	11842.1	8377.03	5547.77	3107.05	1528.9
1317.21	17447.4	11848.2	8551.55	5578.37	3059	1460.02
1317.9	17436.9	11988.4	8405.42	5605.88	3021.51	1484.14
1318.59	17495.2	12211.3	8136.84	5675.48	3025.27	1502.87
1319.28	17566.6	12293.2	8133.42	5711.89	3151.15	1577.62
1319.97	17691.8	12348.2	8303.5	5561.95	3170.67	1578.19
1320.66	17590.9	12522.1	8400.14	5536.75	3153.73	1526.21
1321.35	17679	12538.5	8468.31	5572.62	3140.31	1545.22
1322.04	17735	12317.2	8415.22	5577.81	3133.11	1551.79
1322.73	17744.8	12232.7	8449.41	5702.46	3130.12	1515.47
1323.42	17790.4	12216.3	8562.23	5831.7	3229.3	1495.78
1324.11	17975	12425	8704.84	5773.73	3194.09	1481.28
1324.8	18170.1	12767.3	8624.77	5715.87	3190.1	1443.78
1325.49	18453.5	12827.9	8445.3	5729.09	3221.89	1486.95
1326.18	18712.1	12827.4	8735.62	5712.74	3206.19	1531.47
1326.87	18753.4	12991.9	8576.1	5831.12	3243.16	1532.08
1327.56	18828.3	13049.8	8521.39	5898.71	3310.93	1549.02
1328.25	18959.1	13309.1	8758.21	5898.99	3319.38	1598.94
1328.94	18960.4	13411.2	8825.11	5871.25	3335.3	1536.28
1329.63	18945.3	13338.5	8920.63	5914.21	3387.13	1551.74
1330.32	18892.7	13345.4	9273.13	6012.12	3411.66	1563.18
1331.01	18970.6	13473.4	9062.43	6111.04	3496.74	1535.38
1331.7	19200.8	13694.5	9152.19	5994.84	3576.21	1541.34
1332.38	19468.1	13903.2	9337.51	5927.39	3621.73	1539.86
1333.07	19644	13604.2	9416.93	5776.07	3695.36	1413.6
1333.76	19628.8	13489.4	9458.53	5776.29	3730.39	1378.14
1334.45	19569.8	13476	9350.91	5829.71	3613.8	1411.82
1335.14	19614.8	13571.9	9023.45	5909.87	3605.12	1441.43
1335.83	19596.2	13820.2	9033.85	5940.89	3534.46	1466.9
1336.52	19648.5	13981.8	9040.57	6006.28	3551.06	1529
1337.2	19552.9	13473.6	9358.01	5966.8	3705.14	1497.42
1337.89	19558.8	13292	9649.25	5987.16	3849.49	1490.53
1338.58	19616.6	13138.7	9575.44	6038.94	3904.36	1538.78
1339.27	19791.2	13246	9342.64	6105.8	4015.67	1550.82
1339.96	19806.3	13545.6	9323.67	6095.2	4044.48	1551.75
1340.64	19760.7	13956.8	9315.29	6089.06	4018.34	1591.17
1341.33	19658.2	13891	9319.2	6049.34	3990.41	1546.55
1342.02	19746.4	13798	9183.55	5942.07	4036.95	1524.07
1342.71	19944.1	13776.5	9231.36	5960.45	4011.3	1524.32
1343.39	20194.6	13727.7	9256.8	6014.7	4015.51	1479.77
1344.08	20397.5	13754.8	9527.46	6027.06	4115.23	1493.56
1344.77	20590.8	13883.5	9733.02	6098.04	4143.23	1448.02
1345.46	20803.7	14016.2	9789.94	6049.78	4225.46	1424.5
1346.14	21044.9	14262	9626.62	6061.2	4241.07	1461.43
1346.83	21268.6	14476.9	9788.46	6124.96	4192.71	1540.46
1347.52	21331.7	14770.9	9794.49	6244.6	4141.1	1538.8
1348.2	21492.9	14945.1	10102.6	6361.35	4162.87	1573.3
1348.89	21664.9	15113.7	10116.1	6396.05	4268.93	1573.26
1349.58	21996.5	15414	10227.9	6304.79	4405.75	1598.71
1350.26	22480.9	15583.8	10196	6342.71	4459.55	1646.39
1350.95	22804.5	15874.6	10443.9	6404.26	4459.12	1684.87
1351.64	23133.5	16123.8	10784.9	6494.97	4431.79	1648.51
1352.32	23443.8	16319.8	11234	6639.09	4400.29	1632.06
1353.01	23864.9	16446.6	11397.8	6714.27	4440.53	1652.2
1353.69	24212	16742.1	11610.6	6824.44	4447.74	1599.84
1354.38	24568.7	16834.2	11560.1	6972.75	4504.51	1616.57
1355.07	24922	17435.6	11655.7	7051.06	4514.93	1650.35
1355.75	25447.9	17742.3	11743.8	7128.16	4529.44	1609.69
1356.44	26118	18229.7	11830.8	7194.27	4538.2	1646.88
1357.12	26820.6	18529.2	11998.9	7271.55	4608.08	1661.17
1357.81	27309.8	19019.4	12262.4	7392.2	4643.37	1616.8
1358.49	27818.8	19469.2	12402.1	7500.1	4723.92	1668.91
1359.18	28186.7	19898.6	12651.5	7583.61	4836.6	1763.16
1359.87	28487.2	20278	12963.8	7538.16	4879.01	1718.11
1360.55	28906.2	20415.1	13240.5	7466.2	4897.09	1738.5
1361.24	29163.8	20271	13301.1	7448.56	4935.21	1694.24
1361.92	29309	20540.1	13385.4	7554.41	4987.13	1672.91
1362.61	29560.9	20732.7	13579.2	7696.38	5008.98	1743.93
1363.29	29693.4	20901.2	13632.7	7944.24	5142.07	1828.34
1363.98	29962	21449	13748.8	7880.33	5172.27	1861.04
1364.66	30202.1	21673.3	13742.2	7750.09	5210.9	1924.12
1365.35	30393	22039.2	13623.9	7741.01	5297.31	1908.15
1366.03	30696.2	22271.9	13576	7812.85	5421.14	1892.97
1366.71	30941.7	21948	13640.2	7856.09	5418.96	1937.98
1367.4	30931.4	21742.2	13645.4	8080.86	5460.78	1970.53
1368.08	30968.4	21559	13961.2	8109.84	5475.96	2000.04
1368.77	30969.3	21630	14265.2	8089.89	5471.81	1980.23
1369.45	30869.4	21901.7	14318.1	8053.33	5456.38	1892.9
1370.13	30861.2	21886.6	14383.4	8077.58	5515.05	1865.46
1370.82	30739.4	21747	14115.8	7995.78	5433.06	1779.62
1371.5	30554.9	21854.9	13850	8080.14	5406.65	1740.68
1372.19	30487.1	22000.7	14003.1	8016.12	5500.59	1742.78
1372.87	30487.8	22044.5	14175.6	7944.92	5511.25	1739.55
1373.55	30462.1	21929.6	14186.2	7885.96	5453.6	1773.18
1374.24	30458.5	21946.8	14374.3	8000.12	5449.59	1896.92
1374.92	30464	22141.2	14262.7	7983.3	5273.15	1874.35
1375.6	30449.8	22201.8	14202.7	7926.34	5249.87	1863.76
1376.29	30537.2	22112.8	14303.7	7831.42	5298.4	1876.78
1376.97	30595	21778.1	14091.8	7706.8	5270.26	1897.63
1377.65	30628.6	21514.7	13933.3	7702.58	5270.61	1886.16
1378.34	30590.2	21588.7	13983.2	7719.8	5163.82	1912.03
1379.02	30450.3	21818.3	13946.6	7744.18	4987.7	1906.68
1379.7	30186.1	21945	13990	7720.32	4951.88	1899.26
1380.38	30181.9	21596.9	14078.5	7790.85	4843.04	1830.41
1381.07	30307.6	21731.9	13863.9	7781.05	4793.04	1804.14
1381.75	30325.3	21705.5	13940.9	7740.1	4761.41	1774.08
1382.43	30360.1	21843.6	14195.3	7656.51	4628	1816.86
1383.11	30415.9	21886.1	14109.8	7650.26	4543.89	1851.94
1383.8	30551.3	22096.9	14084.1	7573.92	4511.39	1945.5
1384.48	30729.5	22003.8	14042.2	7550.71	4399.56	1863.92
1385.16	30862.5	22237.6	13775.4	7510.04	4326.45	1800.44
1385.84	30566.6	22186.6	13866.8	7566.08	4212.28	1770.48
1386.52	30177.7	21719.6	13932.2	7623.65	4137.06	1772.84
1387.21	29886.1	21501.2	13721.5	7625.68	4124.22	1768.07
1387.89	29797.9	21367.9	13564.6	7479.09	4168.44	1890.05
1388.57	29965.8	21493.6	13538.6	7341.32	4174.75	1853.31
1389.25	30027.8	21764.7	13364.6	7168.4	4050.45	1828.82
1389.93	29663.3	21697.9	13395.8	7130.86	3977.84	1804.28
1390.61	29244.2	21206.7	13062.5	7037.3	3940.76	1775.34
1391.29	28699	20815.9	12651.5	6925.45	3926.27	1728.27
1391.98	28037	20186.7	12350.9	6766.32	3888.48	1748.13
1392.66	27622.8	19948.9	12192.2	6636.75	3874.65	1707.14
1393.34	27144	19458.2	12023.2	6568.67	3701.03	1706.79
1394.02	26662	18867	12002.7	6538.8	3612.27	1702.09
1394.7	26277.2	18544	11675.7	6423.66	3585.33	1723.91
1395.38	25682.4	18060	11398.7	6342.78	3623.89	1734.94
1396.06	24971	17649.8	11247.4	6235.53	3645.01	1678.86
1396.74	24338.9	17278	10922.2	6163.6	3673.73	1633.35
1397.42	23890.6	16698.6	10634	6161.38	3577.48	1617.7
1398.1	23660.5	16323.2	10517.5	6010.3	3488.51	1650.06
1398.78	23414.3	15788.2	10458.2	5768.89	3413.73	1676.97
1399.46	22857.2	15318.6	10155	5656.16	3382.04	1691.46
1400.14	22187.5	14988.5	9860.67	5494.79	3409.54	1617.79
1400.82	21542.9	14714.3	9573.17	5438.7	3433.19	1624.72
1401.5	21052.9	14459.2	9395.54	5507.23	3415.44	1535.47
1402.18	20983.1	14568.1	9279.21	5454.69	3378.27	1476.44
1402.86	21010.2	14442.6	9280	5472.01	3272.39	1452.87
1403.54	20867	14385.3	9081.03	5514.79	3179.78	1465.85
1404.22	20452	14288.3	9069.8	5486.17	3196.64	1440.13
1404.9	20079.5	14087.8	8976.56	5446.62	3154.42	1488.36
1405.58	19762.4	13740.1	9139.33	5451.52	3168.42	1495.24
1406.26	19625.3	13573.8	9252.4	5424.61	3111.57	1541.49
1406.94	19482.1	13616.5	9181.23	5448.95	3050.72	1494.57
1407.62	19296.4	13637	9077.71	5418.29	3018.96	1457.39
1408.3	18973.8	13628.4	9045.76	5393.42	3038.7	1357.25
1408.98	18749.7	13386.3	8597.04	5348.82	3022.87	1343.11
1409.66	18559.1	13301.3	8575.35	5361.43	3032.21	1414.64
1410.33	18553.7	13112.1	8605.45	5341.21	2933.08	1521.19
1411.01	18391.5	13000.6	8485.44	5215.92	2866.05	1490.17
1411.69	18308.6	12954.8	8476.22	5168.18	2842.72	1483.73
1412.37	18364.4	12822.5	8565.28	5129.66	2890.29	1463.47
1413.05	18225	12553.9	8184.5	5187.74	2941.13	1468.41
1413.73	18032.1	12531.8	8080.93	5247.78	2886.36	1439.76
1414.41	18025.3	12342.8	7930.84	5273.36	2773.93	1461.81
1415.08	17926.5	12151.5	7926.17	5097.22	2665.08	1455.11
1415.76	17855.3	12246.1	8014.28	5047.01	2576.91	1474.09
1416.44	17847.5	12240.8	8165.36	4885.84	2595.36	1441.29
1417.12	17682.4	11967.7	8174.94	4912.93	2717.71	1406.57
1417.8	17637.4	11971.2	8140.24	4941.66	2786.37	1374.8
1418.47	17662.7	11850.5	7736.69	5019.42	2769.76	1379.99
1419.15	17652.1	11977.6	7771.94	5068.04	2726.9	1349.62
1419.83	17723.3	12179.5	7865.58	5192.96	2679.35	1398.25
1420.51	17702.7	12270.9	8174.25	5141.34	2675.8	1376.75
1421.18	17789.8	12198.7	8296.95	5230.14	2767.09	1367.27
1421.86	17972.2	12312.2	8255.85	5217.56	2833.68	1369.57
1422.54	17985.5	12440.1	8053.81	5129.39	2797.96	1360.87
1423.22	17998.2	12760.2	8087.35	5078.76	2778.55	1346.5
1423.89	18169.8	12625.3	8128.03	5115.45	2808.06	1417.97
1424.57	18132.3	12432	8353.12	5118.74	2823.94	1434.28
1425.25	18151.3	12387.3	8280.14	5210.75	2835.09	1407.96
1425.92	18250.1	12372.8	8401.17	5214.94	2857.84	1410.33
1426.6	18335	12227.9	8327.46	5100.41	2829.07	1388.58
1427.28	18365.6	12345.7	8169.92	5019.5	2875.77	1386.22
1427.95	18305.4	12284	8242.45	5021.61	2904.58	1405.67
1428.63	18227.2	12261.3	8291.17	5055.27	2917.06	1385.58
1429.31	18233.4	12423.5	8425.48	5145.13	2981.34	1370.75
1429.98	18389.6	12642.5	8651.65	5205.02	3028.12	1339.2
1430.66	18502.3	12639.7	8552.8	5249.5	3031.86	1314.49
1431.33	18734.6	12798.6	8543.89	5346.3	3042.9	1335.81
1432.01	18788.3	12985.4	8764.21	5393.29	3033.49	1354.73
1432.69	18879.6	13180.8	8665.11	5448.48	3014.95	1421.22
1433.36	19026.2	13248.5	8633.41	5481.45	3073.78	1426.64
1434.04	19164.3	13285	8720.7	5427.53	3110.88	1400.59
1434.71	19146.5	13331.5	8831.91	5452.37	3095.21	1456.6
1435.39	19346.2	13333.5	8964.71	5457.02	3034.85	1454.4
1436.06	19464.6	13375.6	9287.45	5478.09	2953.8	1383.35
1436.74	19563.6	13720.5	9238.92	5483.65	2836.25	1396.16
1437.42	19766.6	13929.3	9109.42	5505.69	2802.58	1367.32
1438.09	19817.8	13985.9	9079.79	5462.35	2751.67	1422
1438.77	19667.7	14070	9103.47	5442.93	2742.82	1560.32
1439.44	19549.8	14151	9114.93	5367.5	2726.74	1601.46
1440.12	19426.8	13950.6	9197.9	5397.8	2750.21	1557.45
1440.79	19460	14056.5	9177.44	5375.87	2802.55	1496.33
1441.47	19667	13996.4	9078.25	5378.15	2878.7	1449.49
1442.14	19732.2	13815.6	9164.24	5342.16	2902.75	1449.78
1442.81	19754.4	13658.6	9162.99	5427.22	2930.15	1485.33
1443.49	19777.3	13647.9	9142.69	5369.92	2903.7	1509.75
1444.16	19677.7	13680	9129.12	5408.93	2882.95	1434.44
1444.84	19522	13906	9237.31	5424.51	2869.91	1427.59
1445.51	19318.8	13927.8	9285.63	5503.44	2865.24	1465.63
1446.19	19160.9	13897.1	9264.58	5523.61	2851.61	1528.34
1446.86	19124.9	13769.2	9130.5	5562.97	2855.32	1554.44
1447.53	19178.3	13478.4	9020.94	5459.97	2895.47	1557.3
1448.21	19097.5	13342.2	8947.08	5382.49	2897.18	1448.05
1448.88	18975.8	13329.6	8857.02	5300.13	2807.97	1414.36
1449.56	18770.7	13299.3	8698.41	5350.96	2789.84	1439.38
1450.23	18729.6	13437	8479.7	5364.1	2758.58	1435.05
1450.9	18700.9	13486.1	8537.47	5321.82	2760.03	1457.11
1451.58	18822.4	13509.8	8671.67	5292.2	2838.7	1504.21
1452.25	18706.1	13384.1	8553.22	5262.97	2932.81	1469.11
1452.92	18684	13199.6	8442.85	5133.67	2891.5	1437.15
1453.6	18526.7	12997.1	8301.25	5134.75	2875.3	1455.16
1454.27	18545.3	12896.8	8315.12	5148.73	2840.1	1432.53
1454.94	18595	12819.6	8583.04	5199.36	2839.4	1525.71
1455.62	18780.4	12990.1	8852.1	5309.38	2840.37	1541.04
1456.29	18619.4	13082.4	8750.76	5409.69	2897.74	1503.37
1456.96	18487.9	13161.4	8739.87	5456.51	2851.58	1526.85
1457.63	18270.9	13287	8742.49	5423.9	2830.64	1532.77
1458.31	18121.1	13215.1	8718.55	5377.76	2887.11	1556.56
1458.98	18122.3	13132.5	8853.51	5262.43	2995.31	1639.11
1459.65	18382.5	13192.1	8898.32	5295.65	3032.77	1636.2
1460.32	18410.6	13280.9	8632.82	5319.02	3090.05	1596.28
1461	18543.9	13446.9	8727.43	5355.88	3001.76	1587.82
1461.67	18582.5	13588.9	8801.59	5342.83	2978.7	1539.79
1462.34	18689.5	13469.6	8843.01	5425.81	3031.12	1514.38
1463.01	18862.8	13329.5	8980.24	5361.11	3081.84	1517.48
1463.68	18815.3	13408.2	9202.25	5483.05	3159.99	1533.33
1464.36	18812.5	13564.9	9033.67	5532.85	3115.21	1518.28
1465.03	18719.1	13677.6	9143.57	5529.41	3079.13	1571.87
1465.7	18775.3	13703.1	8918.12	5517.23	3058.56	1637.95
1466.37	19036.8	13569.9	8715.46	5621.51	3077.74	1629
1467.04	19368.8	13443.3	8715.08	5615.92	3082.79	1570.8
1467.71	19314.9	13071.2	9057.9	5666.1	3192	1574.5
1468.39	19292.3	13036.3	9023.38	5573.74	3151.76	1547.44
1469.06	19127.5	13052.7	9244.57	5501.1	3200.34	1570.16
1469.73	19088	13280	9458.5	5375.26	3155.21	1633.37
1470.4	19201	13590.9	9369.37	5445.29	3148	1592.95
1471.07	19253.7	13727.8	9457	5485.76	3025	1521.98
1471.74	19191	13480.7	9577.85	5525.7	3021.96	1542.33
1472.41	19064.3	13479.7	9416.6	5541.11	3030.2	1546.98
1473.08	18954.4	13151.8	9451.14	5607.79	3074.8	1587.72
1473.75	18823.7	13234.5	9265.09	5496.32	3070.31	1610.7
1474.42	18866.9	13116.1	9146.13	5546.3	3090.19	1575.34
1475.09	18944.4	13073	9141.01	5348.45	3036.98	1585.94
1475.76	18830.8	13082.5	9138.81	5253.39	3024.66	1585.56
1476.43	18797.3	13242.2	8994.21	5203.13	3022.26	1604.05
1477.1	18628.1	13267.4	8877.08	5279.88	3003.56	1633.88
1477.77	18435	13581	8639.5	5343.69	2929.61	1540.56
1478.44	18316.2	13490.6	8691.04	5447.33	2897.96	1445.29
1479.11	18388.6	13435.3	8780.79	5373	2891.67	1477.66
1479.78	18264.7	13170.3	8799.18	5432.54	2915.23	1478.7
1480.45	18152.5	12830.1	8937.67	5322.34	2923.45	1514.38
1481.12	17824.2	12557	8854.91	5267.56	2943.79	1576.24
1481.79	17542.1	12428	8767.88	5237.98	2932.55	1543.53
1482.46	17483.9	12488.5	8426.13	5186.66	2911.13	1538.33
1483.13	17456.2	12578.7	8345.94	5137.04	2909.03	1585.21
1483.8	17639.4	12591.7	8250.99	5185.3	2933.66	1569.09
1484.47	17800.3	12547.1	8542.12	5252.51	2903.2	1540.4
1485.14	17579.5	12398	8644.47	5264.35	2873.83	1491.49
1485.81	17248.7	12175.8	8462.96	5199.89	2865.4	1489.54
1486.48	17139.9	12160.5	8278.7	5186.72	2846.24	1536.58
1487.15	16975.7	12088.5	8222.38	5099.92	2904.59	1563.84
1487.82	16920.5	12042.4	7956.74	5158.72	2923.52	1514.58
1488.48	16926.2	12079.1	7988.9	5295.97	2944.27	1419.81
1489.15	16806.2	11736.4	8169.69	5404.77	2966.22	1338.94
1489.82	16683.4	11420.5	8195.42	5234.27	2948.36	1308.79
1490.49	16715.1	11393.1	8252.96	5222.72	2961.73	1432
1491.16	16736.9	11442	8255.32	5208.43	2989.2	1444.22
1491.83	16444.6	11608.6	7874.02	5192.11	2944.03	1458.75
1492.5	16355.8	11769	7826.31	5192.24	2976.15	1492.78
1493.16	16539.9	11598.6	7898.12	5227.23	3046.41	1511.85
1493.83	16545.1	11521.7	7903.66	5055.49	3019.46	1475.16
1494.5	16618.7	11705.8	7777.34	5071.17	3013.39	1554.27
1495.17	16661.1	11643.4	7811.18	5078.69	2961.99	1469.67
1495.84	16428.3	11599.2	7739.87	5065.5	2863.21	1438.52
1496.5	16543.4	11503.6	7780.73	4994.18	2870.87	1452.05
1497.17	16574.6	11357.7	8078.4	4995.7	2875.97	1366.65
1497.84	16518.2	11377.5	8069.11	5068.37	2819.57	1366.98
1498.51	16510.2	11336.4	7928.04	4999.55	2804.21	1338.7
1499.17	16525.2	11251.7	7680.64	5050.83	2783.51	1311.74
1499.84	16532.9	11416.1	7689.47	5125.13	2812.56	1318
1500.51	16726.6	11588.6	7632.7	5108.34	2873.66	1341.46
1501.17	16771.1	11755.6	7786.43	5120.04	2885.3	1403.09
1501.84	16934.2	11893.3	7903.19	5162.33	2883.68	1473.11
1502.51	17088.3	11686.4	7854.03	5139.98	2897.91	1475.96
1503.18	17233.6	11690.1	7670.42	5196.99	2924.46	1456.68
1503.84	17282	11696.6	8043.5	5316.06	2959.59	1407.22
1504.51	17235.9	11745.1	8077.32	5376.66	2944.14	1373.77
1505.18	17289.4	11918	8164.9	5313.09	2950.75	1435.56
1505.84	17185.8	11900.8	8216.25	5322.89	2934.44	1460.12
1506.51	17141.6	11963.6	8235.56	5267.17	2922.87	1513.9
1507.17	17228.3	12139	8134.03	5206.73	2934.79	1519.45
1507.84	17181.1	12162.3	8103.35	5177.66	2929.96	1519.25
1508.51	17275	12140.6	7972.28	5156.28	2943.42	1512.87
1509.17	17613.2	12274.2	7980.85	5242.92	2979.88	1542.54
1509.84	17809.7	12300.7	7903.88	5442.46	2929.89	1485.22
1510.5	17867	12251.3	8166.94	5507.38	2922.27	1488.83
1511.17	17963.7	12213.6	8365.49	5542.02	2916.15	1449.18
1511.84	17875.1	12384.9	8576.9	5511.53	2855.39	1457.07
1512.5	17875.7	12549.1	8699.75	5431.41	2821.93	1437.11
1513.17	18046.7	12639.9	8775.38	5422.05	2845.7	1528.06
1513.83	18202.6	12850.2	8737.83	5479.92	2873.5	1468.61
1514.5	18385.4	12824.2	8669.91	5578.92	2942.44	1459.74
1515.16	18535.2	12644.3	8517.53	5644.93	3007.71	1425.18
1515.83	18748.6	12838.1	8649.1	5782.77	2930.91	1441.99
1516.49	18763.3	13082.1	8678.52	5832.42	2884.81	1486.14
1517.16	18719.9	13127	8856.43	5863.63	2873.99	1594.13
1517.82	18667.4	13353.2	9029.34	5845.08	2880.73	1586.5
1518.49	18765.2	13633.5	9202.17	5902.5	2902.6	1532.56
1519.15	18725.3	13576.8	9300.72	5870.33	2942.93	1475.79
1519.82	18814.4	13649.7	9418.22	5855.82	2932.85	1426.62
1520.48	18891.6	13527.6	9268.57	5849.82	2966.42	1468.5
1521.15	18872.5	13374.4	9152.24	5851.94	2972.01	1512.31
1521.81	18885.5	13274.5	8936	5729.36	2984.97	1515.75
1522.47	19012.9	13440.9	8839.63	5826.18	2947.81	1544.51
1523.14	18932.8	13490	8985.38	5746.72	2884.38	1592.04
1523.8	18821.1	13667.9	9090.48	5771.54	2899.34	1560.3
1524.47	18861.6	13525.7	9267.29	5836.55	2864.61	1597.01
1525.13	18815.5	13431.6	9433.76	5838.54	2886.16	1581.56
1525.8	18769.8	13475	9422.96	5807.44	2834.72	1572.36
1526.46	18768.7	13233.2	9530.27	5884.6	2783.08	1569.16
1527.12	18587.2	13193.2	9466.49	5759.53	2789.7	1541.9
1527.79	18491.5	13411.1	9204.32	5834.23	2898.11	1491.38
1528.45	18519	13451.3	9174.69	5905.37	2957.69	1532.08
1529.11	18523.2	13653.5	9122.02	5888.43	3043.78	1488.96
1529.78	18533	13916.2	9299.22	5863.03	2958.23	1497.69
1530.44	18494.1	13700.4	9576.07	5836.39	2874.75	1472.24
1531.1	18324.9	13616.8	9468.6	5794.39	2817.96	1470.55
1531.77	18234.3	13596.1	9242.53	5867.22	2775.12	1469.5
1532.43	18247	13283.3	9314.17	5884.77	2787.35	1509.69
1533.09	18218	13129.9	9263.21	5906.96	2861.53	1446.03
1533.76	18192.1	13123.4	9444.28	5752.01	2942.35	1412.68
1534.42	18128.1	13038.2	9285.33	5659.69	2921.46	1346.43
1535.08	18017.5	13074.3	9155.19	5633.69	2919.88	1451.86
1535.74	18009.9	13128	9121.87	5616.67	2887.28	1471.39
1536.41	17953.6	12914.8	9040.39	5622.08	2867.78	1521.91
1537.07	17841	12813.6	8976.28	5745.27	2915.79	1528.81
1537.73	17685.9	12900.1	9067.99	5742.18	2924.03	1544.2
1538.39	17523.1	12871.8	9083.93	5725.82	2841.74	1516.27
1539.06	17468.9	12839.4	9264.95	5697.77	2730.97	1582.17
1539.72	17475.1	12847.7	9186.33	5638.55	2664.05	1566.36
1540.38	17442.3	12592.7	8981.77	5592	2657.11	1560.12
1541.04	17393.6	12490.7	8882.47	5653.7	2722.24	1557.35
1541.7	17248.3	12464.5	8819.9	5756.68	2826.35	1607.76
1542.37	17105.7	12207.8	8777.69	5715.75	2945.73	1570.16
1543.03	16965.1	11953.3	8719.71	5664.38	2950.65	1563.63
1543.69	16772.7	11986.9	8483.2	5588.03	2962.32	1549.68
1544.35	16795	11937.9	8415.88	5529.04	2951.38	1528.44
1545.01	16656.3	12149.8	8334.45	5534.85	2887.08	1539.99
1545.67	16491.6	12265.8	8340.99	5664.57	2907.71	1541
1546.33	16447.1	11984.5	8494.43	5650.96	2934.44	1391.9
1547	16363.4	11909.2	8698.86	5649.91	2952.98	1341.69
1547.66	16330.1	11877.6	8690.64	5590.84	2989.79	1386.71
1548.32	16488	11755.3	8735.58	5504.41	2888.56	1464.48
1548.98	16454.2	11795.9	8713.18	5495.55	2796.18	1552.49
1549.64	16452.5	11645.9	8715.06	5517.57	2802.38	1617.22
1550.3	16447.3	11465.9	8968	5450.09	2804.27	1522.65
1550.96	16330.2	11482.2	9224.35	5518.21	2907.51	1468.22
1551.62	16207.5	11686.9	9080.33	5495.91	2945.57	1491.27
1552.28	16143.7	11799.3	8733.35	5489.03	2884.77	1463.78
1552.94	16145.8	11950.7	8367.91	5474.32	2920.42	1416.77
1553.6	16199.2	11770.7	8202.21	5469.76	3048.84	1490.79
1554.26	16206.3	11625.6	8199.92	5544.64	3070.34	1533.75
1554.92	16067.1	11551.7	8290.6	5640.16	3122.29	1582.01
1555.58	16043.6	11487.5	8510.23	5522.61	3087.29	1670.28
1556.24	15920.5	11323	8526.37	5511.37	3068.62	1634.78
1556.9	15977.8	11325.6	8503.95	5423.93	3056.09	1567.1
1557.56	16103.6	11387.8	8533.87	5534.66	3160.49	1565.33
1558.22	16215.5	11506.8	8397.52	5621.27	3178.2	1570.14
1558.88	16238.9	11838.2	8181.22	5647.28	3194.67	1614.34
1559.54	16276	11871.3	8258.44	5628.54	3209.17	1653.02
1560.2	16280.8	12000.6	8228.33	5663.05	3245.26	1675.32
1560.86	16407.7	11830.9	8364.13	5649.95	3238	1672.02
1561.52	16664.4	11778.6	8507.11	5715.29	3261.26	1655.49
1562.18	16790.6	11698.5	8537.17	5554.8	3267.8	1591.14
1562.84	16814.8	11580.9	8509.96	5518.74	3204.55	1576.28
1563.5	16586.6	11664.6	8425.49	5633.68	3103.26	1568.38
1564.16	16493.5	11897.6	8413.88	5802.7	3107.21	1595.7
1564.81	16525.5	11997.5	8798.86	5966.62	3169.01	1628.27
1565.47	16756	12319.1	8980.94	6114.21	3231.92	1680.85
1566.13	17069.8	12540.4	8983.32	6037.81	3302.07	1651.05
1566.79	17329.7	12457	8997.04	5960.01	3394.31	1638.89
1567.45	17280.9	12529	9013.94	5900.95	3424.81	1689.77
1568.11	17360.6	12410.2	8906.71	5837.77	3422.23	1645.94
1568.77	17404.2	12600.3	9167.21	5878.38	3416.23	1601.11
1569.42	17524	12803.5	9208.94	6084.59	3333.98	1588.75
1570.08	17930.1	13088.3	9112.37	6200.86	3256.83	1574.78
1570.74	18275.5	13160.8	9356.47	6221	3328.78	1612.4
1571.4	18503.1	13292.2	9562.83	6348.17	3381.58	1651.71
1572.06	18894.2	13395	9651.34	6301.17	3422.67	1658.88
1572.71	18987	13617.3	9676.25	6324.03	3482.87	1681.27
1573.37	19299.2	13848.6	9625.1	6478.81	3529.85	1693.98
1574.03	19603.9	14283	9412.86	6612.79	3601.22	1714.06
1574.69	19873.6	14489.9	9704.7	6628.61	3712.36	1746.22
1575.34	20313.5	14596	9998.88	6781.66	3761.8	1758.98
1576	20777.6	14968.2	10414.6	6898.17	3777.28	1886.47
1576.66	21197.7	15293.5	10681.4	6970.01	3805.3	2031.33
1577.32	21804.7	15745.1	11029	7104.18	3887.11	2100.9
1577.97	22203.1	16282.6	11207.1	7223.05	3969.2	2136.34
1578.63	22514.8	16699.3	11713.3	7202.49	4020.87	2202.99
1579.29	22782.2	16670	11907.8	7202.41	4025.67	2186.15
1579.94	22831.3	16633	11861.3	7304.96	3939.03	2180.15
1580.6	23152.9	16712.5	11815.8	7295.62	3902.24	2160.65
1581.26	23285.9	16871.8	11710.2	7292.25	3912.33	2071.89
1581.91	23424.3	16737.2	11315.5	7271.76	3918.13	2004.59
1582.57	23470.5	16713.2	11205.3	7163.99	3924.13	1997.29
1583.23	23412.1	16503.5	10903	7112.68	3929.91	1945.38
1583.88	23099.3	16112.7	10830.4	7031.87	3881.41	1901.23
1584.54	23088.6	16054	10904	6974.19	3894.89	1904.71
1585.2	22872.1	16106.9	11123.3	6843.67	3859.99	1855.12
1585.85	22637.8	15905.1	10896.6	6724.15	3890.27	1857.03
1586.51	22440	15783	10842.3	6678.65	3901.42	1837.86
1587.16	22288.7	15850.9	10730.8	6675.69	3887.59	1860.71
1587.82	22096.4	15740.6	10652	6646.96	3912.07	1862.22
1588.48	22054.5	15484.9	10514.2	6690.49	3889.28	1866.94
1589.13	21978.1	15279.8	10351.2	6532.88	3833.01	1852.65
1589.79	21631.2	15219.2	10026.8	6405.83	3825.52	1820.45
1590.44	21390.7	15103.7	10079.9	6392.91	3784.56	1842.38
1591.1	21098.9	15202.7	10085.3	6410.1	3707.01	1909.19
1591.75	20841.8	15069.5	10004.1	6376.69	3673.75	1881.77
1592.41	20620.8	14701.3	10158.8	6467.63	3573.81	1820.89
1593.06	20369.9	14480.7	10018.6	6334.33	3557.27	1755.57
1593.72	20183.5	14196.7	9849.72	6252.66	3619.56	1640.89
1594.37	20227.3	14095.6	9985.48	6290.8	3709.4	1675.2
1595.03	20222	14203.9	9737.53	6263.97	3738.19	1747.35
1595.68	20298.4	14268.8	9584.27	6233.87	3725.09	1794.93
1596.34	20368.2	14243.1	9983.74	6340.84	3696.49	1799.62
1596.99	20235.9	14357	9982.81	6277.44	3630.83	1795.29
1597.65	20196.8	14302	10055.5	6256.5	3620.84	1774.37
1598.3	20286.1	14226.4	10116.2	6316.65	3645.05	1759.71
1598.96	20328.7	14420.7	9752.4	6345.9	3675.05	1768.79
1599.61	20507.7	14481.2	9764.51	6484.81	3757.63	1809.84
1600.27	20554.2	14471.7	9995.42	6603.73	3867.08	1799.33
1600.92	20667.1	14696.5	10085	6652.4	3875.75	1791.69
1601.57	21008.4	14938.6	10297.5	6662.58	3889.8	1801.4
1602.23	21486.8	15185.9	10411.3	6695.19	3892.73	1755.72
1602.88	21899.9	15469.7	10529.9	6782.57	3919.49	1748.84
1603.54	22333.9	15712.3	10961.1	6884.23	3892.31	1779.62
1604.19	22758.9	16073.8	11298	6985.94	3903.74	1707.92
1604.84	23355.9	16750.4	11634.1	7135.26	3987.58	1730.91
1605.5	24189.7	17357.5	11775.7	7301.07	4087.2	1759.22
1606.15	25094.4	18151.7	12023.9	7534.45	4181.96	1787.28
1606.8	26183.7	18847.3	12390.9	7817.33	4335.19	1854.05
1607.46	27358.1	19925.5	12954.1	8035.81	4295.7	1931.7
1608.11	28633.8	21001.1	13602.8	8331.33	4372.33	1935.01
1608.76	30054.7	22201.2	14392.5	8634.87	4461.92	2023.36
1609.42	31604.2	23147.3	14801.8	8894.54	4511.77	2080.89
1610.07	33198.8	24238.7	15461.3	9192.35	4585.61	2104.9
1610.72	34904.2	25436.2	15925.6	9437.2	4696.56	2133.32
1611.38	36501.3	26965.5	16659.4	9651.38	4779.77	2134.08
1612.03	37848.3	28234.5	17519.5	9941.1	4881.25	2169.85
1612.68	39273.4	29375	18327.6	10161.2	4948.83	2269.3
1613.33	40427.2	30101	18606.5	10384.4	4939.1	2329.16
1613.99	41377.7	30750.4	19037.7	10556.7	4953.35	2360
1614.64	41965.8	31153	19160.1	10510.6	4936.93	2332
1615.29	42177.8	31645.5	19219.5	10343.6	4929.41	2254.68
1615.94	41983	31630.9	18978.2	10041	4872.44	2194.09
1616.59	41346.6	31156.4	18571.4	9755.77	4797.13	2232.06
1617.25	40289.6	30019.8	18063.9	9532.81	4710.6	2183.13
1617.9	38862	28911.2	17626.8	9209.01	4608.32	2073.21
1618.55	37212.8	27463	17234.8	8930.96	4544.46	1983.41
1619.2	35338	25927.3	16651.3	8577.58	4422.89	1952.23
1619.85	33606.9	24474.9	15834.9	8202.21	4311.51	1868.41
1620.51	31810.3	23113.4	15038.2	7991.86	4221.62	1913
1621.16	30127.2	21661.2	14266.8	7652.59	4171.53	1923.99
1621.81	28445.3	20815.7	13565.3	7321.97	4069.28	1805.63
1622.46	26898.3	19746.7	12943.4	6997.63	3992.44	1791.25
1623.11	25443.4	18429.5	12432.8	6740.45	3879.03	1762.72
1623.76	24378.1	17187.3	12036	6587.4	3744.32	1669.23
1624.41	23451.8	16271.6	11464.2	6543.43	3704.49	1644.21
1625.07	22495.7	15685.9	10920.2	6417.63	3646.93	1626.06
1625.72	21800.1	15481.7	10615	6407.37	3622.88	1581.96
1626.37	21039.5	15275.6	10162.7	6258.66	3607.39	1501.26
1627.02	20495.7	14850	10095.4	6127.53	3539.17	1482.12
1627.67	19863.8	14186.3	10046.8	6010.59	3407.1	1489.88
1628.32	19426.6	13711.3	9954.5	5914.68	3292.15	1537.26
1628.97	19059.5	13482.2	9839.22	5867.61	3219.04	1580.5
1629.62	18981.7	13398.9	9781.12	5879.54	3222.82	1636.59
1630.27	18663.4	13316.2	9604.75	5885.65	3244.17	1588.25
1630.92	18522.1	13176.1	9545.25	5755.44	3201.76	1566.16
1631.57	18087.7	12977.6	9368.97	5609.17	3154.12	1521.85
1632.22	17973.2	12784.4	9375.81	5531.18	3097.13	1496.22
1632.87	17980.1	12905.1	9366.21	5502.13	3097.42	1483.96
1633.52	17958.6	12819.9	9329.56	5520.51	3053.04	1509.47
1634.17	17769.3	12511.8	9461.75	5553.91	2987.69	1477.29
1634.82	17692.6	12501.2	9316.6	5522.11	2945.97	1464.38
1635.47	17467.5	12430.3	9004.84	5470.19	2935.05	1453.53
1636.12	17295.1	12338.9	8689.08	5456.96	2913.24	1424.39
1636.77	17125.1	12393.4	8549.66	5459.33	2939.18	1463.55
1637.42	17013.1	12113.4	8573.9	5477.24	2922.99	1480.01
1638.07	17003.6	11843.4	8705.97	5437.49	2922.12	1449.87
1638.72	16926.5	11902.9	8544.83	5417.2	2948.64	1456.49
1639.37	16898.7	11959.8	8374.57	5373.83	3005.06	1455.92
1640.02	16813.6	11778.2	8121.92	5361.51	3016	1455.34
1640.66	16749.9	11656.5	8182.83	5312.26	3023.21	1443.73
1641.31	16816.4	11592.1	8241.73	5289.97	2982.14	1413.31
1641.96	16725.6	11753.8	8295.86	5259.48	2870.22	1384.9
1642.61	16589.6	11969.7	8322.92	5296.91	2861.61	1370.48
1643.26	16467.3	12154.9	8372.23	5312.28	2911.31	1346
1643.91	16523.2	12015	8468.36	5373.34	2971.28	1408.26
1644.56	16709.1	11743.5	8386.27	5320.92	3012.26	1470.03
1645.21	16899.2	11585.5	8383.71	5326.76	2932.89	1505.35
1645.85	16719.5	11628.9	8260.19	5239.64	2801.13	1486.63
1646.5	16613	11543.2	8354.97	5228.32	2735.17	1448.56
1647.15	16389	11632.5	8417.02	5220.51	2793.42	1406.82
1647.8	16358.5	11640	8466.53	5249.98	2779.79	1442.79
1648.45	16432	11491	8365.87	5207.46	2801.61	1484.64
1649.1	16483	11356.2	8556.03	5220.2	2734.35	1441.22
1649.74	16399.1	11362.5	8556.21	5137.28	2768.35	1318.86
1650.39	16422	11413.8	8777.35	5202.78	2761.1	1247.13
1651.04	16461.6	11666.2	8759.43	5254.57	2818.48	1254.04
1651.69	16538	11832.2	8560.05	5221.39	2806.69	1336.32
1652.33	16524.8	11927.2	8468.73	5230.52	2828.47	1368.78
1652.98	16558.7	11731.7	8374.43	5244.29	2811.44	1450.81
1653.63	16580.4	11650	8395.95	5230.34	2842.02	1402.29
1654.28	16527.2	11584.9	8386.22	5315.53	2896.9	1414.57
1654.92	16559.8	11765.7	8326.87	5329.79	2893.22	1405.69
1655.57	16532.6	11716.3	8299.96	5182.77	2864.07	1371.16
1656.22	16519.1	11642.5	8474.9	5185.03	2829.74	1277.69
1656.86	16476.7	11667.6	8501.31	5192.67	2832.67	1351.98
1657.51	16437.7	11805.4	8608.47	5243.96	2824.75	1288.94
1658.16	16376.8	11819.3	8519.96	5294.25	2880.69	1297.1
1658.8	16403.3	12068.4	8481.99	5295.26	2895.64	1344.95
1659.45	16294.6	11875.1	8523.66	5182.24	2865.04	1391.47
1660.1	16339.3	11702.4	8760.1	5169.6	2829.44	1419.24
1660.74	16174.7	11604.6	8767.71	5159.91	2862.45	1478.13
1661.39	16174.4	11711.7	8879.7	5205.19	2869.39	1434
1662.04	16213.3	11646.7	8749.51	5205.24	2823.24	1357.16
1662.68	16274.5	11872.9	8446.1	5243.49	2809.37	1321.09
1663.33	16302.3	11909.1	8324.16	5181.65	2830.3	1362.59
1663.97	16358.2	11876.9	8238.23	5143.27	2850.6	1414.37
1664.62	16348.5	11842.2	8145.98	5119.98	2886.33	1440.89
1665.27	16480.8	11749.3	8277.09	5117.8	2887.81	1499.99
1665.91	16508.8	11472.7	8122.47	5096.4	2884.32	1486.57
1666.56	16491.2	11557.1	7985.15	5186.3	2842.43	1452.03
1667.2	16506.2	11578.5	8208.23	5264.41	2868.27	1452.57
1667.85	16419.4	11728.9	8225.78	5280.09	2933.06	1496.07
1668.49	16321.3	11775.7	8202.96	5299.21	2917.48	1480.22
1669.14	16246.9	11595.2	8200.94	5269.29	2951.94	1477.83
1669.78	16153.5	11615.3	7915.68	5205.88	2935.14	1470.83
1670.43	16189.2	11704.9	7928.05	5205.96	2870.73	1441.84
1671.07	16237.2	11654.1	8028.99	5265.15	2859.14	1384.01
1671.72	16379.1	11783.3	7980.39	5272.06	2935.07	1420.19
1672.37	16424.8	11760.1	8160.84	5292.66	2949.24	1412.13
1673.01	16396.9	11715.5	8255.91	5300.39	2998.5	1410.03
1673.65	16414.2	11893.7	8246.93	5270.24	2913.98	1499.42
1674.3	16392.2	11946.7	8246.96	5309.86	2882.39	1485.38
1674.94	16338.9	11813.3	8098.44	5294.64	2836.32	1425.16
1675.59	16408.6	11805.8	7861.14	5215.01	2828.28	1437.72
1676.23	16454.3	11845.8	8081.71	5180.84	2847.12	1404.58
1676.88	16362.7	11841.6	8321.16	5163.49	2892.98	1405.98
1677.52	16397.1	11856	8583.73	5124.25	2926.04	1467.12
1678.17	16344.7	11811.5	8528.33	5169.77	3045.36	1439.85
1678.81	16367.7	11798.8	8636.68	5150.28	3052.62	1455.98
1679.45	16287.3	11791.6	8463.7	5097.6	3026.91	1517.13
1680.1	16335.7	11991.9	8339.04	5134.17	3007.45	1569.93
1680.74	16243.5	12049.8	8415.95	5127	3011.68	1552.99
1681.39	16330.4	12149.7	8503.88	5124.36	3011.54	1480.68
1682.03	16461.6	12158.7	8285.25	5158.74	3073.58	1444.04
1682.67	16531.4	12156.9	8259.74	5221.91	3021.43	1440.76
1683.32	16473.5	12013.3	8262.86	5198.28	2979.14	1448.11
1683.96	16447	11884.9	8206.56	5173.24	2936.34	1526.61
1684.6	16419	11705.5	8186.56	5117.85	2915.27	1474.8
1685.25	16417.2	11641.5	8348.92	5084.35	2926.75	1475.69
1685.89	16454.9	11666	8276.25	5122.5	2910.96	1456.6
1686.53	16396.3	11812	8127.54	5168.09	2857.52	1498.56
1687.18	16378.3	11975.1	8246.98	5127.31	2817.59	1503.9
1687.82	16386.2	12035.5	8339.39	5119.43	2817.94	1504.54
1688.46	16601	12116.2	8329.28	5131.89	2868.17	1473.36
1689.1	16491.3	12071.7	8586.48	5198.16	2957.74	1531.55
1689.75	16475.6	11982.9	8622.84	5271.58	2961.73	1479.79
1690.39	16480.9	11899.2	8507.46	5265.25	2930.96	1538.68
1691.03	16482.4	11742.4	8387.82	5229.25	2899.26	1554.2
1691.67	16477.8	11726.7	8127.44	5187.48	2890.31	1547.76
1692.32	16523	11680.1	8122.03	5163.43	2867.22	1521.48
1692.96	16382.8	11798.9	8155.23	5178.75	2899.99	1560.08
1693.6	16320.5	11808.4	8230.74	5209.09	2951.15	1554.66
1694.24	16421.8	11885.7	8321.84	5181.82	2976.59	1605.63
1694.88	16523.8	11933.3	8434.28	5147.81	2993.15	1597.9
1695.53	16516.8	12064.7	8343.47	5161.58	3036.42	1572.62
1696.17	16514.4	11961.9	8334.02	5117.93	3009.21	1481.12
1696.81	16582.8	11988.2	8346.51	5160.28	3032.19	1467.15
1697.45	16550.7	11953.7	8348.63	5212.82	2976.77	1446.5
1698.09	16585.8	11915.4	8375.34	5244.66	2893.54	1487.92
1698.73	16586.4	11912.1	8531.06	5290.25	2835.82	1488.83
1699.38	16506.8	11890.6	8544.46	5346.32	2847.91	1496.28
1700.02	16476.7	11887.9	8341.83	5281.84	2870.13	1455.78
1700.66	16489.3	11713.1	8357.34	5254.66	2951.98	1493.21
1701.3	16416.1	11650.9	8296.12	5267.28	2979.43	1548.35
1701.94	16488.8	11606.8	8386.94	5271.52	3003.88	1566.08
1702.58	16431.6	11557.2	8341.95	5280.92	2912.42	1600.82
1703.22	16379	11680.6	8358.53	5252.75	2902.95	1580.84
1703.86	16398.8	11991.1	8319.74	5215.24	2863.67	1497.98
1704.5	16408	11921.3	8378.15	5200.03	2883.81	1516.35
1705.14	16428.7	11886.6	8539.09	5278.31	2902.06	1533.58
1705.79	16498.5	11897.7	8617.8	5297.72	2977.57	1530.04
1706.43	16413.7	11787.6	8383.5	5233.94	2895.4	1568.62
1707.07	16450.6	11853.9	8365.83	5173.86	2968.53	1591.09
1707.71	16406.2	11914.9	8395.53	5139.57	2957.62	1585.23
1708.35	16396	11841.2	8437.05	5093.47	2953.88	1596.15
1708.99	16383.9	11791.8	8691.94	5097.41	2900.3	1549.98
1709.63	16364	11753.6	8585.17	5149.03	2942.94	1537.82
1710.27	16295.6	11714.9	8603.63	5126.65	2900.25	1496.61
1710.91	16343.3	11672.4	8496.45	5193.4	2961.77	1455.37
1711.55	16389.5	11685.8	8394.23	5260.42	2930.06	1464.66
1712.19	16518.8	11555.1	8284.47	5170.04	2938.9	1475.64
1712.83	16494.4	11521.2	8138.37	5135.01	2905.74	1438.72
1713.47	16577.1	11499.8	7899.33	5148.86	2968.23	1454.1
1714.11	16603.5	11502.3	8149.66	5136.02	2920.33	1494.67
1714.74	16456.1	11566.1	8042.23	5192.98	2897.99	1499.86
1715.38	16432.3	11702.3	8272.03	5268.76	2846.7	1551.35
1716.02	16356.9	11575.4	8517.49	5203.09	2869.15	1622.33
1716.66	16199.1	11659.4	8539.81	5128.79	2848.69	1572.69
1717.3	16195.4	11627.4	8371.72	5093.85	2924.41	1552.94
1717.94	16282.7	11430.1	8365.24	5080.21	2872.49	1543.55
1718.58	16207.5	11459.7	8133.12	5130.76	2849.11	1563.55
1719.22	16414.3	11514.1	8031.91	5246.57	2821.66	1580.35
1719.86	16408.7	11469.3	8183.29	5248.9	2809.7	1624.34
1720.5	16360.2	11636.6	8283.12	5223.41	2878.63	1512.72
1721.13	16389.5	11685.3	8276.67	5216.13	2903.19	1472.02
1721.77	16236.3	11655.4	8285.03	5185.87	2844.37	1440.23
1722.41	16155.1	11629.2	8320.05	5146.56	2837.07	1489.58
1723.05	16328	11630.9	8353.19	5252.04	2825.04	1502.8
1723.69	16386.7	11616.2	8414.82	5181.37	2789.78	1510.3
1724.33	16413.3	11647.1	8518.46	5120.04	2856.89	1456.53
1724.96	16500.4	11640.7	8520.74	5084.02	2870.67	1460.73
1725.6	16412.4	11672.5	8451.78	5092.57	2836.97	1442.7
1726.24	16354.9	11624.6	8444.37	5103.28	2855.02	1497.54
1726.88	16313.2	11611.1	8640.46	5247	2862.03	1507.74
1727.52	16365.5	11681.5	8570.85	5242.68	2835.34	1535.44
1728.15	16293.7	11663.1	8406.72	5202.2	2806.93	1589.94
1728.79	16315.1	11426.6	7947.26	5125.64	2830.08	1602.36
1729.43	16293.9	11344.4	7771.76	5076.37	2786.35	1595.56
1730.07	16202.9	11507.8	7641.28	5061.71	2826.7	1622.37
1730.7	16125.1	11485.9	8031.12	5083.14	2844.91	1558.36
1731.34	16116.4	11574.1	8363.74	5121.7	2843.52	1484.19
1731.98	16109.7	11611.6	8276.01	5168.16	2864.06	1462.67
1732.61	16210.2	11487.2	8109.61	5070.69	2877.4	1363.84
1733.25	16274.5	11440.4	8074.1	5036.36	2809.9	1325.63
1733.89	16278.9	11684.1	7835.32	5041.2	2848.92	1353.94
1734.52	16261	11533.8	8117.2	5086.99	2818.06	1401.17
1735.16	16186.9	11579.6	8147.98	5132.87	2793.94	1432.12
1735.8	16121.6	11673.3	8093.08	5208.97	2868.08	1505.5
1736.44	16210.3	11711	8222.66	5183.33	2797.13	1454.64
1737.07	16191.3	11618.4	8459.43	5209.66	2766.23	1461.26
1737.71	16171.4	11740.4	8461.72	5204.22	2756.38	1465.92
1738.34	16143.4	11532.9	8631.54	5186.25	2768.48	1496.24
1738.98	16166.4	11357.9	8431.25	5130.23	2843.54	1464.98
1739.62	16177.9	11441.7	8460.84	5138.26	2949.38	1449.81
1740.25	16327.4	11437.1	8656.55	5123.09	2829.77	1404.99
1740.89	16281	11520.1	8693.89	5140.07	2801.78	1422.81
1741.53	16257.6	11593.2	8472.79	5067.98	2760.54	1459.51
1742.16	16187.5	11512.9	8165.42	5014.51	2805.06	1481.79
1742.8	16141	11367.4	7898.9	5028.35	2859.09	1501.5
1743.43	16108.5	11521.9	8016.33	5176.17	2860.24	1535.63
1744.07	16222.6	11532.3	8445.76	5244.52	2799.92	1574.24
1744.7	16209.9	11660.6	8629.7	5306.91	2792.2	1524.79
1745.34	16188.7	11635.5	8489	5247.37	2821.36	1503.12
1745.97	16193.6	11445.7	8338.92	5205.59	2864.9	1448.67
1746.61	16211.3	11570.8	8267.58	5179.12	2866.28	1423.27
1747.25	16196.5	11703	8502.57	5218.1	2804.02	1462.19
1747.88	16273.1	11735.1	8753.95	5208.46	2793.09	1490.61
1748.52	16180.6	11736.5	8853.98	5151.39	2827.27	1460.49
1749.15	16202.1	11579.9	8585.65	5159.59	2841.26	1495.8
1749.78	16194.5	11459.7	8327.96	5118.54	2877.5	1444.6
1750.42	16185.7	11673.9	8166.45	5098.59	2856	1429.55
1751.05	16261.8	11780.9	8165.65	5132.17	2820.3	1454.11
1751.69	16292.3	11836.3	8247.59	5102.48	2839.17	1448.01
1752.32	16279.6	11798.2	8386.67	5107.03	2892.88	1458.98
1752.96	16282.3	11570.7	8544.06	5146.42	2913.31	1478.4
1753.59	16236.7	11487.7	8405.21	5131.47	2921.91	1460.42
1754.23	16187.9	11473.3	8358.71	5154.84	2903.12	1449.64
1754.86	16321.7	11521.7	8265.02	5165.1	2862.65	1458.32
1755.49	16407.1	11506.4	8072.97	5153.11	2915.66	1484.78
1756.13	16419	11573.7	8189.35	5186.79	2925.53	1467.68
1756.76	16386.2	11577.3	8486.14	5187.54	2875.37	1400.45
1757.4	16396.3	11624.8	8596.36	5177.81	2838.83	1429.43
1758.03	16361.5	11705.4	8585.78	5166.32	2807.78	1449.16
1758.66	16423.9	11780.8	8620.81	5122.35	2808.57	1474.29
1759.3	16406.3	11791.4	8350.27	5136.02	2890.74	1563.62
1759.93	16247.8	11948.5	8240.51	5172.59	2948.27	1602.61
1760.57	16238.1	11929.9	8339.63	5173.15	2947.02	1579.63
1761.2	16276.8	11859.2	8489.21	5163.07	2947.26	1584.43
1761.83	16166.5	11700.5	8543.87	5156.56	2902.08	1557.47
1762.46	16167.9	11510.8	8595.32	5152.23	2884.87	1478.01
1763.1	16153.3	11607.9	8556.37	5204.86	2853.93	1485.52
1763.73	16135.4	11919.8	8208.42	5289.48	2849.86	1492.32
1764.36	16174.3	12070.8	8129.93	5308.96	2907.81	1473.92
1765	16279.6	12182.5	7968.46	5244.3	2915.27	1471.68
1765.63	16190.4	11966.3	7868.65	5203.22	2917.76	1451.91
1766.26	16156.6	11674.9	8047.24	5122.91	2933.58	1408.75
1766.9	16204.4	11470.6	8413.52	5196.55	2946.47	1411.96
1767.53	16311.8	11373.4	8425.57	5204.14	2967.02	1469.77
1768.16	16359	11487.6	8566.47	5266.53	3011.32	1509.7
1768.79	16414.9	11685.6	8436.85	5265.99	2992.39	1482.69
1769.42	16494.7	11716.8	8240.21	5267.21	2948.14	1475.23
1770.06	16453.9	11907.3	8426.13	5208.65	2943.73	1458.7
1770.69	16385.8	12105.4	8570.82	5293.51	2962.39	1409.58
1771.32	16392.4	12067.2	8586.13	5299.52	3011.45	1500.1
1771.95	16293.5	12055	8631.73	5277.46	3026.13	1518.8
1772.59	16276.8	11869.9	8481.02	5280.29	2984.06	1516.79
1773.22	16336.4	11857.7	8490.56	5244.91	2957.52	1573.98
1773.85	16379.8	11906.7	8473.47	5221.81	2961.7	1565.02
1774.48	16412.1	12128.1	8363.57	5250.91	2971.07	1548.14
1775.11	16506.5	12151.5	8253.42	5316.16	2969.38	1554.51
1775.74	16446.8	12040.5	8255.12	5282.61	2958.07	1508.88
1776.38	16440.1	11961.4	8161.67	5303.33	2931.56	1518.38
1777.01	16345.4	12076.4	8408.25	5340.16	2944.37	1553.3
1777.64	16465.8	12148.1	8450.28	5246.23	2990.75	1530.13
1778.27	16572.9	12169.1	8491.65	5185.14	3052.7	1587.12
1778.9	16708.8	12173	8428.62	5134.59	2984.6	1540.23
1779.53	16714.1	12000.6	8407.68	5105.04	2937.55	1577.98
1780.16	16677.9	12047.5	8335.58	5196.02	2903.91	1538.01
1780.79	16596.4	12086.6	8412.74	5312.87	2896.16	1507.83
1781.42	16606	12213.9	8382.17	5330.1	2909.65	1479.72
1782.05	16594.4	12225.9	8461.3	5342.08	2937.36	1441.49
1782.68	16639.7	12151.1	8500.63	5296.53	2932.29	1428.19
1783.31	16666	11891	8480.58	5273.38	2930.97	1516.05
1783.94	16617.8	11853.8	8578.23	5302.68	2897.9	1535.19
1784.58	16627.4	11946.2	8635.03	5292.53	2925.58	1570.53
1785.21	16561.4	12024.8	8672.49	5241.76	2932.16	1578.01
1785.84	16479.2	12172.9	8539.4	5194.55	2924.57	1525.26
1786.47	16447	12222.3	8559.76	5206.8	2963.92	1523.51
1787.1	16489.5	12237.9	8386.2	5237.88	2965.44	1516.57
1787.73	16548.1	12319.8	8262.75	5262.18	2959.53	1500.84
1788.36	16594.9	12496.4	8310.54	5309.7	2973.16	1474.68
1788.99	16609.1	12491.8	8438.58	5276.8	2985.41	1479.23
1789.61	16612	12443.5	8291.26	5260.71	2967.13	1452.66
1790.25	16663	12261	8457.14	5319.3	2952.62	1512.68
1790.87	16745.4	12299.1	8487.71	5260.8	2965.1	1506.66
1791.5	16720.2	12323.7	8446.48	5210.21	2950.08	1503.42
1792.13	16634.3	12437.2	8471.26	5236.74	2918.53	1479.72
1792.76	16454.1	12294.3	8534.66	5230.49	2890.14	1514.38
1793.39	16391	12111.4	8542.55	5262.94	2870.22	1507.98
1794.02	16432.3	11979.8	8558.36	5385.66	2903.6	1554.34
1794.65	16495.9	12144.2	8665.3	5352.53	2998.99	1494.11
1795.28	16402.6	12336	8525.7	5278.95	3011.37	1480.17
1795.91	16512.2	12564	8252.99	5238.71	3006.16	1407.77
1796.54	16438.4	12407	8232.92	5209.35	2953.67	1437.95
1797.17	16544.4	12213.5	8409.48	5255.12	2936.1	1484.93
1797.79	16689.1	12055.3	8348.03	5345.8	2927.47	1496.52
1798.42	16642.3	12008.3	8535.06	5351.04	2947.73	1459.41
1799.05	16568.8	12090.5	8314.32	5267.22	2919.66	1473.95
1799.68	16584.2	12314.5	8317.61	5234.98	2910.59	1420.19
1800.31	16525.4	12328.1	8456.39	5207.86	2827	1459.38
1800.94	16618.6	12226.4	8765.2	5224.24	2813.94	1520.47
1801.56	16643.7	12146	8740.29	5280.02	2860.28	1498.05
1802.19	16592.8	12082	8987.25	5298.65	2945.81	1442.26
1802.82	16558.9	12207.3	8621.4	5313.91	2965.81	1439.73
1803.45	16468.6	12295.5	8584.68	5309.96	2923.84	1394.78
1804.07	16517.2	12204.6	8339.27	5316.4	2871.76	1437.87
1804.7	16645.9	12122.9	8409.57	5316.69	2852.08	1519
1805.33	16688.7	12196	8231.21	5236.58	2916.94	1531.13
1805.96	16709.5	12301.3	8368.4	5235.69	2994.45	1523.43
1806.59	16580.8	12265	8390.4	5242.18	3013.92	1524.52
1807.21	16415.6	12274.4	8693.39	5233.22	2957.21	1473.44
1807.84	16456.7	12074.2	8739.23	5291.12	2985.77	1493.91
1808.47	16486.5	12040	9002.4	5322.14	2980.12	1497.31
1809.09	16555.7	12053.8	8779.08	5253.54	2996.78	1495.4
1809.72	16597.3	12123.7	8500.76	5296.88	2919.46	1476.09
1810.35	16567.6	12228.1	8306.49	5302.42	2846.96	1511
1810.97	16550.2	12311.6	8096.88	5193.08	2834.29	1533.21
1811.6	16629.1	11921.8	8020.75	5163.9	2834.28	1538.15
1812.23	16572.8	11814.2	8218.47	5142.98	2901.48	1555.35
1812.86	16546.7	11834.9	8491.34	5153.54	2966.48	1497.09
1813.48	16412.1	11932.9	8602.32	5225.04	2939.32	1406.58
1814.11	16342.3	12256.8	8880.68	5268.36	2939.67	1431.65
1814.74	16383.7	12351.1	8730.68	5197.68	2975.96	1495.23
1815.36	16456.6	12163.4	8727.29	5215.48	2955.19	1484.77
1815.99	16508.1	12158	8673.04	5176.5	2950.94	1555.9
1816.61	16585.5	12216.9	8607.66	5212.85	2906.85	1515.63
1817.24	16461.7	12181.7	8402.13	5227.9	2874.41	1425.01
1817.87	16474.3	12138.2	8382.95	5199.02	2861.26	1395.5
1818.49	16515.3	12213.3	8255.52	5135.99	2881.03	1434.1
1819.12	16544.9	12104.3	8328.47	5154.58	2868.58	1391.47
1819.74	16395.4	12230.3	8555.74	5144.82	2773.21	1445.97
1820.37	16308.9	12203.8	8489.15	5238.87	2748.66	1480.91
1821	16232.6	12308.4	8521.31	5258.66	2773.04	1477.78
1821.62	16270.8	12342.4	8361.45	5207.62	2814.18	1420.77
1822.25	16274.7	12150.8	8354.25	5115.86	2895.81	1426.41
1822.87	16366.1	11855.4	8383.64	5098.98	2932.12	1374.13
1823.5	16250	11757.8	8639.59	5137.98	2908.61	1383.92
1824.12	16230.8	11677.9	8547.46	5222.28	2879.64	1428.71
1824.75	16326.8	11908	8693.66	5244.81	2800.52	1492.59
1825.37	16380.8	12093.5	8517.83	5244.21	2777.89	1499.86
1826	16447.5	12118.9	8290.74	5185.21	2788.8	1518.22
1826.62	16482.6	12182.3	8128.98	5212.94	2711.44	1522.33
1827.25	16389.4	12065.2	8137.21	5167.55	2754.19	1549.68
1827.87	16359.9	12058.1	8115.23	5142.91	2729.44	1552
1828.49	16382.1	12064.8	8338.79	5100.68	2716.07	1569.8
1829.12	16372.9	12037.5	8539.16	5099.03	2819.04	1553.46
1829.74	16413.6	11921.9	8596.33	5125.06	2919.89	1462.98
1830.37	16315.8	11866.7	8522.49	5191.93	2875.45	1461.74
1830.99	16290.8	11657.9	8317.55	5105.36	2881.09	1506.38
1831.62	16263.1	11687.4	8065.92	5138.1	2801.18	1504.85
1832.24	16252	11704.1	8187.4	5110.24	2770.86	1537.3
1832.87	16281.4	11802	8194.24	5090.12	2768.82	1529.12
1833.49	16240.9	11829.1	8466.46	5135.63	2776.04	1490.05
1834.11	16150.2	11930.1	8470.17	5165.82	2748.85	1445.2
1834.74	16205.5	11760	8261.71	5122.72	2738.58	1447.75
1835.36	16209.4	11754.6	8293.95	5194.2	2775.73	1433.25
1835.98	16219.8	11691	8337.46	5209.55	2786.1	1486.27
1836.61	16314.6	11596.5	8225.32	5198.05	2754.91	1413.15
1837.23	16329	11582.1	8430.34	5190.38	2748.95	1398.63
1837.85	16325.3	11550.7	8427.49	5151.7	2771.62	1284.46
1838.48	16277.5	11437.6	8294.38	5079.71	2832.77	1287.11
1839.1	16231.9	11441	8380.41	5090.33	2935.61	1329.59
1839.72	16122.7	11590	7957.28	5096.67	2903.25	1474.97
1840.35	16168.4	11609.6	7981.47	5116.13	2835.52	1463.28
1840.97	16100.6	11671.6	8025.76	5180.62	2796.33	1512.34
1841.59	16069.6	11519.6	8087.31	5204.89	2780.94	1466.52
1842.22	16033.5	11545	8035.09	5194.25	2782.03	1444.4
1842.84	16097.1	11374.3	8054.58	5197.47	2833.06	1454.15
1843.46	16135.2	11466.3	7960.81	5158.84	2836.79	1466.11
1844.08	16201.4	11521.3	8097.43	5098.07	2878.74	1405.39
1844.71	16176.3	11466	8181.65	5108.43	2907.4	1388.36
1845.33	16086.7	11319.7	8230.12	5124.83	2894.18	1426.14
1845.95	16097.4	11352.2	8383.95	5113.54	2860.63	1472.34
1846.57	16185.4	11300.6	8402.96	5118.05	2876.46	1541.28
1847.2	16273	11430.4	8446.07	5123.15	2875.98	1539.72
1847.82	16364.5	11650.7	8299.8	5116.85	2887.49	1510.3
1848.44	16341.9	11683.6	8101.53	5129.46	2916.24	1411.05
1849.06	16263.7	11684.5	7997.98	5118.59	2930.93	1393.15
1849.68	16166.4	11607.3	8204.94	5025.31	2929.32	1431.71
1850.3	16090	11640.7	8195.58	4999.4	2885.65	1454.16
1850.93	16140.1	11505.2	8421.87	4892.81	2863.27	1500.23
1851.55	16330.5	11475.1	8579.77	4950.93	2834.37	1530.27
1852.17	16433.9	11472.3	8527.14	5050.29	2878.43	1456.65
1852.79	16581.7	11499	8400.04	5136.49	2907.31	1429.01
1853.41	16636.8	11591.9	8250.66	5099.55	2936.95	1440.35
1854.03	16668.7	11758.7	8128.66	5162.33	2959.98	1458.12
1854.66	16804.4	11854.6	8298.1	5109.94	2958.05	1544.02
1855.28	16726.5	11788	8226.19	5155.29	2928.06	1583.85
1855.9	16727.7	11698.1	8311.21	5229.63	2949.17	1576.87
1856.52	16669.5	11596.7	8352.2	5317.01	2965.01	1531.31
1857.14	16666.8	11633.6	8372.45	5312.76	2955.43	1550.7
1857.76	16731.6	11698.8	8740.72	5305.67	3016.36	1490.15
1858.38	16847.5	11804.9	8814.85	5290.55	3010.71	1489.05
1859	16809.9	11865.9	8758.95	5236.19	3028.83	1456.49
1859.62	16946.5	12003	8819.74	5267.62	3069.02	1463.52
1860.24	16957.5	12054.6	8837.31	5326.6	3163.69	1457.01
1860.86	17003.6	12075.9	8929.01	5399.32	3152.68	1524.17
1861.48	17132.2	12021.1	8904.74	5376.99	3208.55	1521.42
1862.1	17190.8	11872.9	8628.12	5368.69	3174.13	1583.08
1862.72	17225.9	11796.5	8609.97	5335.81	3163.17	1601.7
1863.34	17320.1	11812.8	8573.54	5341.47	3144.58	1625.02
1863.96	17363.7	11765.6	8603.72	5297.39	3186.59	1593.35
1864.58	17415.4	11770.7	8744.4	5341.18	3171.53	1536.56
[truncated: 2 more rows]

## Sheet: Figure 4d
CV concentrations	Probability (%)
	Au NPs	P-P Interface	Single ParticleFew Particles
10	100	100	100	100
11	70	100	100	100
12	39	100	100	100
13	32	100	100	90
14	9	100	90	53
15		85	60	39
16		50	40	21
17		30	24	8
18		15	10

## Sheet: Figure 4e
Raman shift (cm-1)	Intensity (a.u.)
	1 ppm	0.1 ppm	0.01 ppm	1 ppb	0.1 ppb	0.01 ppb
335.465	2271.02	1685.28	1308.78	988.627	599.561	249.797
336.281	2215.03	1684.48	1337.25	980.706	596.247	249.816
337.095	2200.5	1690.5	1352.04	963.805	590.365	251.735
337.91	2205.03	1697.59	1355.48	943.997	576.741	251.613
338.726	2197.12	1698.46	1359.68	940.811	564.397	245.847
339.54	2194.53	1694.48	1367.86	951.505	565.406	244.596
340.356	2214.69	1699.17	1373.74	970.455	575.03	246.98
341.17	2245.11	1710.77	1376.93	986.588	571.292	256.275
341.984	2252.04	1719.58	1374.93	992.908	560.732	265.238
342.8	2234.04	1716.82	1365.43	972.612	569.092	266.184
343.614	2204.91	1707.2	1360.16	932.291	592.994	248.28
344.428	2201.17	1700.66	1377.72	909.926	601.005	233.188
345.243	2224.8	1701.01	1400.42	929.74	584.732	237.306
346.057	2257.4	1699.69	1391.3	970.662	576.471	254.275
346.87	2268.81	1688.02	1360.85	986.074	587.477	258.112
347.684	2244.41	1677.51	1347.7	967.445	596.863	248.975
348.499	2198.62	1677.95	1359.29	946.515	592.025	234.402
349.312	2161.3	1684.98	1359.02	950.529	595.656	221.726
350.126	2170.93	1689.54	1339.37	958.676	603.829	208.628
350.939	2203.59	1692.04	1317.34	950.53	584.291	204.782
351.752	2222.28	1695.03	1319.65	940.702	542.195	214.601
352.566	2197.17	1699.91	1340.07	957.861	533.994	236.476
353.379	2163.92	1712.27	1359.15	976.426	573.567	254.378
354.192	2151.86	1725.96	1355.54	977.599	614.336	260.973
355.005	2171.81	1724.38	1349.16	960.539	618.892	257.645
355.818	2196.72	1692.58	1351.17	952.158	606.059	251.707
356.63	2207.31	1654.28	1354.54	940.597	596.226	241.346
357.443	2202.85	1641.35	1337.59	933.029	595.698	225.184
358.257	2201.32	1659.26	1317.82	932.351	600.889	213.511
359.069	2202.74	1673.95	1308.61	956.057	612.281	219.47
359.881	2193.34	1674.76	1324.04	985.731	617.945	232.955
360.693	2172.05	1671.18	1350.03	1005.5	611.318	232.589
361.505	2162.02	1677.45	1376.28	1000.41	599.456	224.001
362.317	2166.98	1689	1371.76	986.327	592.427	232.864
363.129	2181.86	1702.14	1344.09	968.503	593.059	251.074
363.941	2189.38	1705.02	1316.48	957.088	594.607	248.425
364.753	2190.34	1692.47	1311.66	954.088	595.128	223.197
365.565	2165.47	1673.46	1315.65	949.635	592.324	212.062
366.376	2136.76	1666.55	1318.1	925.411	589.715	231.123
367.188	2120.72	1674.31	1324.05	894.649	585.472	258.73
367.999	2150.51	1680.9	1320.64	899.174	588.528	264.197
368.81	2190.07	1682.14	1306.82	937.844	592.935	253.452
369.622	2219.5	1685.3	1290.51	982.05	596.746	248.241
370.431	2209.65	1691.98	1300.05	995.046	592.242	250.392
371.242	2192.83	1688.24	1321.96	992.373	598.026	245.275
372.053	2180.59	1683.65	1344.42	986.061	607.303	237.761
372.864	2186.43	1699.47	1345.31	992.907	613.37	235.152
373.675	2178.17	1725.6	1331.23	993.481	597.045	235.162
374.486	2164.01	1720.94	1316.06	984.109	577.437	237.686
375.296	2173.28	1674.86	1319.12	965.376	568.862	249.083
376.106	2208.36	1639.99	1330.28	955.286	582.602	256.548
376.916	2224.55	1647.78	1334.06	960.146	591.705	250.806
377.726	2200.59	1681.69	1329.33	979.704	592.264	240.556
378.537	2194.78	1703.73	1329.21	1009.18	592.368	238.842
379.345	2213.9	1715.05	1341.75	1025.38	609.097	242.335
380.156	2235.75	1723.65	1357.35	1013.25	616.936	243.306
380.966	2222.67	1734.23	1368.12	978.259	606.551	235.324
381.776	2223.54	1744.51	1367.37	966.941	588.706	224.327
382.584	2237.69	1749.54	1362.95	995.299	590.268	224.018
383.394	2257.46	1755.69	1354.86	1048.84	603.205	237.007
384.204	2266.23	1766.21	1358.86	1073.12	612.955	247.51
385.012	2290.71	1784.93	1374.44	1059.43	617.508	245.769
385.821	2343.14	1797.12	1401.55	1032.64	617.915	241.396
386.631	2413.64	1807.72	1430.39	1037.81	612.82	243.753
387.439	2476.61	1816.88	1453.97	1051.32	604.281	254.418
388.248	2489.03	1831.25	1448.1	1051.19	608.595	258.545
389.057	2456.83	1833.55	1409.54	1038.24	620.355	255.151
389.865	2405.9	1819.71	1376.91	1047.85	631.795	246.075
390.674	2372.15	1793.6	1374.01	1062.08	636.017	246.736
391.481	2347.59	1776.05	1382.48	1060.55	633.601	251.908
392.29	2341.17	1768.56	1380.19	1033.67	618.458	258.142
393.097	2331.75	1769.55	1376.51	1015.4	606.258	251.752
393.906	2302.19	1773.99	1371.55	1012.24	611.278	241.654
394.713	2254.17	1771.78	1356.84	1020.34	624.676	236.235
395.522	2243.79	1752.09	1347.83	1016.42	622.685	243.733
396.329	2262.4	1728.25	1356.23	1007.74	612.609	252.807
397.137	2248.08	1720.88	1367.14	995.471	607.586	260.379
397.944	2192.25	1729.47	1360.35	999.605	606.208	261.415
398.752	2178.8	1740.26	1351.37	1014.06	600.751	259.013
399.559	2231.73	1745.17	1354.57	1021.06	603.49	249.036
400.367	2278.17	1746.02	1362.02	988.771	619.675	241.293
401.173	2278.68	1743.82	1357.05	953.14	635.472	239.292
401.98	2278.16	1741.02	1346.1	957.358	631.53	247.209
402.787	2302.3	1731.44	1343.8	1000.28	603.736	245.102
403.594	2319.81	1722.95	1349.69	1027.35	577.904	234.127
404.401	2310.67	1722.21	1352.94	1022.83	572.861	223.876
405.207	2284.02	1726.39	1350.83	1013.93	586.073	229.878
406.013	2255.82	1722.92	1350.07	1010.94	591.071	234.54
406.82	2231.18	1721.47	1354.09	1005.04	593.35	231.273
407.626	2226.99	1728.35	1359.33	982.828	595.693	225.609
408.432	2235.41	1729.7	1362.35	971.06	591.313	230.486
409.238	2250.2	1719.53	1358.95	969.635	572.139	246.736
410.045	2255.91	1709.57	1350.79	982.473	563.511	266.708
410.85	2252.24	1703.21	1332.23	994.584	580.59	279.048
411.655	2231.75	1695.97	1318.43	1008.26	601.82	269.44
412.461	2216.52	1698.23	1314.47	1008.9	608.343	248.675
413.267	2219.51	1714.74	1328.86	1004.96	606.894	234.514
414.073	2229.97	1724.13	1336.28	1009.87	608.565	237.645
414.878	2225.38	1717.64	1332.91	1017.29	598.318	246.483
415.682	2219.3	1705.52	1312.15	1009.28	581.37	253.929
416.487	2223.93	1701.27	1298.74	987.567	578.354	256.674
417.294	2229.21	1701.4	1294.67	975.668	601.087	249.637
418.098	2228.96	1709.18	1302.57	976.343	618.12	237.196
418.903	2238.03	1722.53	1308.53	982.02	615.062	232.897
419.707	2250.62	1731.99	1312.21	982.839	596.534	242.72
420.512	2248.29	1733.57	1315.46	979.889	583.783	245.709
421.316	2233.8	1731.8	1324.49	976.078	570.853	235.915
422.121	2225.38	1733.8	1337.6	983.285	565.688	227.612
422.925	2226.99	1734.66	1342.2	997.822	569.747	228.848
423.729	2233.33	1732.34	1336.68	1012.22	583.85	226.298
424.533	2240.03	1713.91	1328.79	1009.66	590.159	221.023
425.337	2224.38	1684.54	1328.14	992.974	590.466	233.96
426.141	2182.47	1668.87	1329.59	976.015	582.969	261.952
426.944	2142.58	1681.37	1331.72	980.953	574.986	271.16
427.748	2156.46	1703.3	1342.1	993.695	577.986	243.27
428.552	2207.7	1711.01	1363.46	998.94	598.825	209.412
429.355	2248.35	1707.33	1368.67	1004	611.921	205.681
430.159	2241.78	1696.96	1336.85	1024.88	599.101	227.034
430.962	2218.63	1696.2	1293.07	1046.62	581.979	243.658
431.765	2204.32	1706.08	1285.45	1056.52	581.291	239.232
432.569	2199.39	1707.18	1316.06	1050.11	585.866	225.477
433.372	2187.53	1691.5	1350.02	1027.02	575.195	220.535
434.175	2179.42	1689.59	1364.29	997.218	564.226	231.822
434.978	2187.52	1722.06	1355.35	989.423	566.635	244.297
435.779	2200.89	1746.64	1327.35	1003.45	574.681	242.248
436.582	2206.58	1727.47	1303.94	1011.72	569.848	229.411
437.384	2212.28	1681.31	1311.42	1005.61	560.565	226.21
438.187	2222.1	1659.21	1338.93	999.385	559.812	236.764
438.99	2234.13	1672.51	1348.34	996.675	565.275	244.986
439.791	2242.07	1690.38	1335.52	992.581	566.881	240.671
440.593	2244.4	1693.33	1321.55	986.087	563.506	238.24
441.395	2217.94	1689.6	1322.41	980.903	557.935	242.489
442.197	2183.61	1693.98	1334.71	979.624	554.809	246.213
442.998	2166.42	1703.54	1345.76	995.162	563.947	240.908
443.8	2188.45	1717.19	1341.55	1016.41	578.454	237.512
444.602	2225.17	1731.49	1319.68	1023.99	579.998	235.638
445.402	2265.21	1739.77	1305.57	1000.13	562.331	239.892
446.204	2283.07	1745.71	1316.14	970.117	552.997	245.984
447.006	2274.24	1756.04	1345.88	960.911	568.789	252.543
447.806	2248.3	1762.98	1372.24	985.279	595.79	247.615
448.608	2230.2	1757.52	1384.69	1018.14	598.708	239.081
449.409	2231.25	1748.56	1389.42	1040.01	575.969	236.907
450.209	2246.49	1745.18	1388.58	1041.81	555.519	243.593
451.01	2265.4	1740.7	1382.75	1023.77	556.351	242.729
451.811	2273.65	1741.08	1366.88	988.938	562.603	224.381
452.611	2264.72	1749	1354.67	956.248	555.96	203.476
453.412	2234.29	1752.05	1351.11	952.776	546.068	198.381
454.211	2203.11	1740.39	1351.01	979.446	544.764	214.592
455.012	2194.64	1740.87	1334.78	1009.9	550.588	233.446
455.812	2219.37	1758.78	1322.85	1016.11	550.243	247.574
456.612	2265.07	1777.97	1335.49	1008.59	552.994	243.29
457.411	2297.86	1779.44	1367.26	1001.83	559.809	231
458.212	2289.12	1780.96	1378.78	998.046	563.9	221.015
459.011	2250.32	1776.49	1377.46	991.912	555.167	232.391
459.811	2238.64	1763.24	1375.82	1000.62	552.776	245.584
460.61	2257.45	1741.88	1378.15	1016.1	563.458	249.912
461.41	2274.75	1743.78	1364.54	1022.67	579.008	240.724
462.209	2266.98	1762.57	1349.13	1017.26	580.092	239.455
463.008	2255.23	1766.97	1348.39	1018.46	569.645	246.771
463.807	2246.51	1733.56	1368.81	1009.91	556.631	260.834
464.606	2242.31	1698.45	1391.73	989.006	558.504	262.107
465.404	2245.37	1695.19	1403.34	973.956	571.26	248.202
466.204	2258.12	1715.8	1400.95	989.552	575.831	223.806
467.002	2271.37	1727.53	1391.19	1013.67	561.951	217.181
467.8	2261.7	1721.66	1377.04	1029	548.439	227.606
468.6	2235.1	1714.33	1360	1026.49	551.785	243.736
469.397	2212.28	1719.98	1341.28	1023.83	553.09	241.252
470.195	2211.98	1736.02	1334.67	1020.98	544.172	236.969
470.994	2213.3	1739.39	1347	1024.38	531.101	239.441
471.792	2214.7	1735.1	1369.02	1027.29	529.647	258.42
472.59	2212.91	1744.04	1379.83	1036.21	528.133	263.665
473.387	2221.62	1772.27	1375.46	1042.62	533.215	251.044
474.185	2228.36	1789.13	1373.13	1043.03	544.814	227.713
474.983	2245.26	1783.9	1374.14	1036	556.17	221.573
475.781	2260.12	1768.37	1373.26	1018.24	551.814	225.102
476.578	2272.14	1747.7	1362.43	994.023	544.11	231.354
477.375	2256.52	1724.55	1357.41	964.609	546.331	238.71
478.172	2229.46	1718.52	1354.41	958.382	552.357	250.152
478.969	2205.43	1742.68	1351.09	974.214	550.795	252.404
479.767	2205.71	1764.52	1346.9	1009.31	545.838	240.886
480.564	2210.81	1756.34	1360.01	1028.56	543.974	227.331
481.36	2213.53	1734.03	1384.5	1034.52	547.98	226.587
482.157	2201.85	1732.28	1397.78	1023.5	555.868	243.046
482.954	2188.87	1746.73	1384.23	1008.91	564.825	267.479
483.75	2176.61	1761.96	1367.22	992.099	563.49	277.852
484.546	2192.02	1775.16	1367.24	991.97	556.202	259.322
485.343	2225.76	1793.39	1379.81	999.465	547.129	230.241
486.139	2264.2	1810.11	1382.03	995.53	543.04	218.434
486.935	2280.77	1822.58	1368.13	979.088	546.5	226.404
487.731	2300.57	1833.13	1348.36	980.952	558.143	235.198
488.527	2333.82	1840.78	1345.78	1006.5	565.877	240.92
489.323	2359.35	1839.59	1370.51	1028.86	558.824	246.753
490.118	2339.32	1822.68	1403.65	1032.08	547.405	244.265
490.914	2285.1	1801.14	1415.45	1025.2	543.449	225.777
491.71	2255.55	1786.3	1404.44	1019.72	552.389	206.182
492.505	2265.88	1790.05	1394.88	1021.78	561.763	200.501
493.3	2291.85	1805.23	1402.23	1035.99	561.106	205.169
494.094	2295.96	1834.72	1417.55	1043.11	546.213	213.5
494.89	2298.42	1851.65	1422.79	1031.45	533.178	223.761
495.685	2298.59	1831.91	1415.55	1010.61	537.445	228.074
496.48	2291.21	1772.19	1408.85	1008.7	555.24	219.187
497.275	2253.34	1730.23	1414.36	1011.07	567.089	203.831
498.07	2216.68	1724.21	1421.43	1008.07	562.042	193.9
498.863	2199.91	1744.98	1409.45	985.823	550.288	199.587
499.658	2208.99	1765.64	1382.67	967.455	546.962	222.395
500.453	2207.93	1787.1	1365.9	951.341	557.493	245.107
501.247	2201.43	1784.6	1368.22	946.598	568.051	244.471
502.04	2204.46	1765.09	1360.76	936.791	570.997	228.344
502.835	2225.37	1750.59	1337.22	947.69	567.2	218.787
503.629	2236.29	1766.48	1330.3	985.093	565.088	227.567
504.423	2222.84	1791.78	1362.46	1036.5	560.659	239.898
505.216	2180.91	1803.83	1400.29	1049.87	558.01	251.874
506.01	2133.45	1786.09	1406.1	1024.05	555.22	252.721
506.804	2102.7	1759.19	1397.32	989.2	554.87	241.976
507.597	2107.83	1744.97	1400.22	983.515	558.003	223.417
508.391	2134.57	1745.55	1406.81	989.739	571.974	219.999
509.183	2172.85	1739.7	1382.17	989.166	584.296	234.351
509.977	2193.41	1734.21	1340.62	982.122	581.114	244.568
510.77	2189.92	1740.53	1323.34	998.309	563.755	237.602
511.562	2172.67	1754.19	1348.28	1025.59	553.95	225.028
512.356	2159.96	1754.49	1378.65	1033.98	560.192	225.417
513.148	2148.64	1747.09	1386.49	1010.8	574.987	232.308
513.941	2146.72	1748.43	1378.2	983.648	581.778	241.571
514.733	2167.41	1764.3	1372.54	975.982	578.299	246.033
515.526	2181.83	1779.77	1369.16	980.169	570.153	242.694
516.318	2173.14	1780.87	1371.61	993.828	571.846	232.559
517.111	2158.54	1774.2	1370.88	1006.24	581.664	233.053
517.902	2169.04	1769.87	1355.44	1019.39	584.727	248.478
518.695	2192.56	1775.91	1321.45	1018.27	568.852	265.077
519.486	2216.71	1779.63	1312.9	1019.04	553.073	270.865
520.279	2219	1775.16	1340.11	1009.07	556.216	274.149
521.07	2195.37	1768.01	1375.28	991.994	568.778	278.181
521.861	2175.89	1777.93	1380.99	971.179	565.617	281.102
522.653	2193.56	1797.09	1373.79	972.385	552.785	274.257
523.444	2228.08	1800.97	1374.28	981.222	550.211	267.395
524.236	2236.6	1793.58	1385.96	981.178	559.801	258.367
525.027	2216.51	1785.31	1397.11	973.363	564.409	251.043
525.818	2195.29	1772.1	1392.48	980.707	564.95	239.487
526.61	2208.94	1743.58	1377.28	1008.84	567.936	238.363
527.4	2245.74	1736.99	1371.14	1029.56	570.415	251.242
528.19	2265.48	1760.49	1392.47	1025.16	563.108	268.857
528.981	2247.42	1789.46	1415.33	1004.3	549.334	269.543
529.772	2235.22	1795.99	1415.87	1000.55	537.877	258.955
530.563	2244.5	1785.94	1393.64	1009.13	537.292	261.037
531.353	2252.4	1761.64	1377.95	1018.82	550.018	275.07
532.143	2246.32	1740.88	1381.53	1022.89	566.552	274.5
532.934	2248.55	1758.34	1400.59	1034.06	577.462	255.887
533.724	2256.28	1803.89	1416	1045.31	578.644	241.199
534.513	2253.67	1828.66	1419.11	1055.88	575.712	238.198
535.303	2253.97	1817.3	1408.51	1056.26	567.74	230.383
536.093	2267.21	1812.1	1392.43	1033.36	561.097	224.895
536.882	2283.13	1822	1371.91	991.462	560.105	230.979
537.673	2282.59	1824.84	1363.33	980.207	571.419	237.848
538.462	2278.41	1805.67	1372.34	1021.58	581.352	229.527
539.251	2261.07	1786.49	1392.46	1068.25	574.869	223.337
540.041	2233.63	1779.48	1400.7	1064.58	550.658	235.737
540.83	2210.1	1793.77	1404.02	1025.84	532.401	251.177
541.619	2223.3	1805.55	1402.62	1002.95	535.922	251.734
542.408	2246.31	1798.23	1392.12	1006.51	553.904	244.532
543.196	2238.72	1776.21	1370.29	1006.41	567.728	245.51
543.985	2189.29	1774.2	1361.58	989.608	569.864	253.739
544.774	2156.53	1786.43	1372.59	982.172	568.657	254.825
545.562	2180.27	1800.04	1393.39	1003.19	566.544	248.663
546.351	2237.08	1803.14	1409.15	1028.33	563.938	241.687
547.139	2261.71	1798.91	1419.23	1029.18	556.317	242.993
547.928	2242.77	1783.01	1414.18	1008.36	551.234	244.866
548.716	2216.38	1775.47	1395.71	994.762	549.621	246.161
549.504	2211.5	1781.49	1378.35	992.169	558.508	245.873
550.292	2221.08	1797.67	1383.14	998.828	567.282	246.334
551.08	2234.16	1803.17	1389.15	1013.63	570.341	246.897
551.867	2237.15	1802	1384.37	1037.21	563.235	244.489
552.654	2222.2	1798.81	1377.11	1052.16	558.317	240.123
553.442	2197.07	1810.95	1387.24	1055.23	562.206	235.948
554.23	2199.18	1821.39	1387.6	1060.07	574.766	241.553
555.018	2233.75	1816.87	1364.27	1066.43	588.16	250.774
555.805	2269.4	1797.17	1338.83	1058.72	590.981	256.766
556.591	2271.35	1776.57	1345.48	1040.02	577.015	253.513
557.378	2264.49	1758.11	1377.51	1027.67	541.375	251.772
558.166	2270.99	1750.81	1401.45	1024.93	511.824	249.112
558.953	2283.77	1763.72	1400.29	1022.87	513.251	241.278
559.739	2282.47	1781.17	1377.73	1026.29	545.885	231.31
560.526	2279.42	1791.23	1355.47	1030.28	568.125	236.437
561.313	2280.08	1796.81	1354.14	1024.75	570.698	254.986
562.099	2277.15	1805.37	1372.34	1015.26	565.079	268.764
562.885	2274.03	1812	1388.51	1021.68	570.707	272.998
563.672	2282.57	1814.81	1384.23	1045.64	578.252	274.991
564.458	2300.72	1809.19	1380.29	1062.9	582.323	279.764
565.243	2308.55	1799.98	1381.65	1060.91	575.302	276.43
566.03	2310.29	1801.53	1385.31	1038.57	567	266.642
566.815	2300.52	1813.97	1373.36	1019.68	563.633	255.492
567.601	2277.91	1812.31	1356.13	1019.91	564.806	255.892
568.387	2239.03	1792.65	1341.3	1037.63	560.11	264.745
569.172	2223.72	1777.65	1343.9	1043.67	552.61	274.783
569.958	2236.44	1784.62	1354.63	1030.82	554.301	274.685
570.743	2261.59	1801.12	1346.61	1016.65	565.164	266.479
571.529	2269.43	1810.42	1318.89	1017.52	573.685	258.143
572.313	2272.72	1802.94	1303.81	1029.79	573.133	261.35
573.099	2271.9	1788.53	1319.94	1041.49	568.169	274.845
573.883	2264	1776.92	1339.67	1042.63	566.395	281.204
574.668	2242.73	1771.82	1347.44	1031.24	564.19	268.491
575.453	2228.32	1765.14	1356.1	1022.03	564.013	251.712
576.238	2231.06	1755.71	1374.54	1024.33	564.145	253.48
577.022	2250.49	1735.97	1387.08	1021.84	565.165	267.099
577.807	2263.71	1725.28	1381.25	1011.86	553.326	271.326
578.591	2264.06	1738.39	1368.55	1013.05	541.138	258.307
579.375	2248.89	1767.2	1357.38	1039.51	538.813	239.132
580.16	2235.25	1771.55	1350.25	1059.43	550.604	226.125
580.943	2230.6	1758.84	1347.5	1065.4	564.295	224.953
581.727	2238.09	1754.65	1345.83	1060.75	578.783	233.547
582.511	2242.17	1766.02	1333.03	1055.37	580.76	237.284
583.295	2233.28	1775.27	1309.47	1027.68	565.926	241.993
584.078	2218.97	1776.69	1298.6	999.902	552.603	253.153
584.862	2214.99	1772.86	1302.23	997.151	563.497	268.276
585.645	2227.44	1759.97	1321.47	1029.76	582.683	262.062
586.428	2234.79	1743.06	1345.7	1053.68	584.691	243.164
587.213	2221.57	1728.66	1372.95	1047.23	571.011	229.664
587.995	2202.55	1727.94	1369.37	1019.72	559.331	231.752
588.778	2213.17	1735.86	1346.77	1003.4	560.916	243.9
589.561	2250.15	1736.56	1328.57	1004.84	576.876	264.292
590.343	2278.12	1733.14	1345.53	1022.38	597.525	281.352
591.127	2278.09	1745.76	1372.36	1046.42	599.767	275.457
591.909	2266.18	1779.14	1385.31	1059.19	581.48	261.692
592.692	2259.57	1791.03	1369.62	1048.12	568.201	261.172
593.474	2263.37	1772.03	1345.92	1021.8	578.152	272.519
594.256	2264.79	1750.39	1338.82	1001.34	600.801	269.729
595.038	2253.62	1755.61	1352.96	996.844	609.304	260.418
595.82	2222.82	1766.36	1369.47	1010.37	595.123	253.34
596.602	2196.47	1765.83	1365.2	1020.79	562.887	253.598
597.384	2188.12	1759.5	1351.24	1012.14	543.073	256.65
598.167	2200.03	1758.15	1339.75	994.59	548.951	270.607
598.949	2213.28	1755.83	1343.32	997.49	577.07	283.045
599.73	2228.47	1752.15	1355.11	1017.54	599.365	283.84
600.512	2240.67	1752.52	1372.34	1033.5	611.474	268.163
601.293	2244.07	1766.32	1379.02	1029.96	611.065	253.087
602.075	2233.33	1779.93	1373.4	1022.25	602.812	244.381
602.856	2221.6	1780.44	1365.29	1023.68	586.914	245.933
603.637	2220.02	1766.63	1353.88	1039.21	573.586	248.11
604.417	2238.94	1766.28	1331.24	1049.52	567.01	251.071
605.198	2264.79	1778.48	1310.61	1046.9	568.22	254.944
605.979	2276.2	1782.09	1321.87	1033.46	576.109	265.042
606.76	2263.28	1767.48	1353.83	1016.81	582.282	275.302
607.54	2247.97	1750.97	1371.49	1001	582.789	277.973
608.321	2241.35	1747.99	1370.04	990.653	574.239	269.354
609.102	2241.33	1755.96	1368.55	995.237	566.104	258.271
609.882	2242.77	1773.88	1369.77	1006.77	560.363	259.102
610.661	2243.1	1792.4	1353.01	1021.58	564.075	273.147
611.442	2226.89	1807.62	1332.74	1030.45	569.738	282.303
612.222	2197.64	1800.96	1325.74	1030.4	578.359	273.191
613.002	2177.03	1768.87	1336.68	1012.33	589.404	258.308
613.782	2185.21	1734.95	1333.59	996.52	604.129	253.848
614.561	2200.2	1731.35	1323.55	1003.48	611.405	254.87
615.341	2209.41	1750.46	1314.25	1032.58	608.372	251.379
616.121	2213.68	1761.57	1314.7	1049.05	594.517	249.29
616.901	2222.18	1756.72	1309.12	1038.16	576.697	256.156
617.679	2222.5	1742.44	1309.61	1019.24	557.929	262.161
618.458	2211.16	1725.64	1321.83	1022.84	551.897	256.657
619.238	2196.45	1716.23	1341.58	1041.51	557.349	250.134
620.016	2191.28	1718.19	1356.8	1043.13	572.862	254.871
620.796	2204.51	1722.2	1360.68	1024.19	583.97	265.685
621.575	2228.47	1723.37	1350.24	1015.82	588.438	269.213
622.353	2250.72	1732.65	1325.83	1035.92	587.881	264.565
623.132	2260.5	1745.77	1308.72	1063.49	593.757	256.158
623.91	2256.2	1753.74	1309.31	1065.86	601.291	250.966
624.689	2238.33	1753.45	1321.83	1044.1	595.47	252.081
625.466	2218.92	1743.78	1331.72	1016.92	581.985	256.321
626.245	2214.76	1721.09	1342.74	1008.17	577.346	253.799
627.024	2221.95	1704.6	1358.94	1006.88	584.474	244.635
627.801	2219.26	1713.22	1368.91	1006.94	580.756	236.597
628.58	2195.34	1734.4	1360.25	1002.51	567.554	240.591
629.357	2177.29	1744.29	1341.29	1004.15	554.997	245.769
630.135	2192.13	1745.71	1335.93	1008.49	553.506	240.464
630.912	2234.02	1750.68	1343.76	1004.77	558.529	224.063
631.689	2265.14	1760.51	1350.11	999.409	578.13	223.651
632.467	2258.93	1767.95	1348.02	994.957	598.78	244.29
633.244	2231.55	1778.71	1349.99	996.971	601.87	271.393
634.022	2221.33	1786.92	1361.03	980.693	582.588	280.941
634.799	2251.1	1786.62	1376.8	970.398	574.578	279.168
635.575	2297.93	1779	1392.79	978.129	587.979	274.15
636.353	2342.83	1803.94	1407	1020.62	607.916	265.692
637.129	2383.16	1867.59	1427.69	1060.53	612.213	248.476
637.906	2423.98	1934.51	1458.67	1086.89	607.728	238.007
638.683	2458.66	1954.18	1492.53	1087.58	604.445	246.401
639.459	2486.58	1943.25	1507.39	1086.36	607.933	260.231
640.235	2511.48	1930.04	1502.96	1097.55	613.942	262.56
641.013	2526.58	1930.54	1489.5	1121.89	617.997	254.824
641.789	2519.5	1926.27	1478.54	1131.37	625.149	250.14
642.564	2490.79	1918.86	1471.02	1119.16	635.829	248.988
643.34	2452.4	1902.68	1471.9	1097.79	645.905	248.966
644.117	2412.24	1887.22	1465.24	1078.84	644.627	248.303
644.893	2370.81	1874.33	1446.16	1065.43	640.366	248.585
645.668	2343.49	1874.04	1426.02	1064.65	632.381	254.298
646.443	2349.41	1869.35	1420.84	1064.99	616.753	262.214
647.219	2377.17	1849.82	1408.69	1051.01	594.995	266.007
647.994	2393.68	1817.87	1386.55	1032.96	583.703	261.8
648.771	2387.18	1785.94	1372.54	1036.67	587.855	258.236
649.546	2373.52	1760.35	1387.96	1055.44	594.479	254.655
650.321	2351.58	1751.12	1406.47	1055.24	602.374	241.701
651.096	2312.86	1760.81	1412.99	1023.42	606.446	222.882
651.87	2277.18	1772.55	1399.42	984.391	608.721	219.233
652.645	2260.49	1765.47	1387.9	979.415	598.472	238.601
653.42	2251.66	1742.89	1374.71	1005.77	584.336	259.929
654.194	2221.17	1721.3	1363.46	1032.16	565.267	264.044
654.969	2192.46	1718.4	1350.79	1027.63	559.278	254.87
655.743	2188.23	1724.43	1348.08	1007.7	567.443	243.412
656.518	2209.82	1727.35	1348.37	986.527	584.853	239.753
657.292	2219.91	1722.57	1342.62	978.363	594.409	245.863
658.066	2225.11	1719.38	1334.08	980.095	598.577	257.283
658.84	2241.9	1717.34	1332.77	994.118	596.748	259.945
659.614	2252.61	1722	1342.09	1009.21	592.361	256.617
660.388	2221.91	1734.35	1352.12	1016.65	590.503	255.68
661.162	2174.43	1740.21	1357.19	1007.39	594.92	259.013
661.936	2169.18	1729.06	1351.28	988.352	596.634	259.259
662.708	2197.4	1713.72	1336.33	981.088	598.143	257.951
663.482	2218.17	1706.73	1320.9	997.879	604.458	256.139
664.255	2223.66	1711.43	1310.22	1024.56	608.967	249.69
665.029	2233.05	1718.67	1306.3	1035.97	599.993	240.906
665.802	2225.69	1719.38	1315.24	1033.1	586.229	239.125
666.574	2200.82	1702.11	1344.88	1031.31	581.122	246.337
667.347	2189.73	1692.32	1373.83	1030.43	586.654	257.08
668.121	2198.46	1704.97	1381.43	1020.7	591.782	266.038
668.894	2183.94	1729.18	1365.32	1010.98	585.667	268.921
669.667	2145.68	1735.27	1347.48	1013.88	570.885	262.866
670.438	2120.92	1723.19	1334.42	1019.5	566.284	259.014
671.211	2131.21	1707.11	1333.22	1017.46	577.744	265.965
671.984	2164.17	1694.96	1338.03	1020.35	591.773	280.085
672.755	2211.16	1691.7	1349.02	1020.94	597.244	283.27
673.528	2246.08	1687.12	1353.59	998.645	601.953	270.414
674.3	2252.9	1682.67	1352.76	966.081	604.516	246.673
675.071	2232.03	1677.63	1344.64	971.071	599.192	232.176
675.844	2203.91	1677.99	1344.53	1013.74	590.562	234.135
676.616	2180.73	1672.84	1347.82	1048.25	593.008	247.468
677.387	2181.91	1672.42	1341.59	1046.99	599.577	251.711
678.159	2197.66	1686.16	1322.42	1022.3	594.043	248.079
678.93	2208.63	1709.78	1315.17	997.904	574.028	244.472
679.702	2201.33	1722.7	1334.99	985.938	559.945	248.745
680.472	2189.49	1712.56	1357.24	988.365	559.671	253.051
681.244	2176.89	1687.42	1358.67	985.414	560.897	255.441
682.014	2180.73	1661.57	1344.45	972.973	558.906	251.917
682.786	2198.76	1657.91	1340.2	968.865	567.781	245.4
683.556	2211.32	1672.7	1353.25	994.477	586.812	243.227
684.328	2194.5	1694.6	1368.33	1021.5	589.971	250.775
685.098	2174.54	1702.25	1373.28	1026.67	577.372	259.812
685.869	2168.72	1701.71	1360.02	1007.9	569.79	262.244
686.639	2170.05	1699.39	1343.23	997.001	573.658	255.368
687.409	2168.78	1699.97	1327.39	989.029	569.524	242.617
688.18	2185.47	1694.97	1329.78	986.128	559.97	232.979
688.95	2216.34	1690.57	1339.01	980.24	560.402	237.795
689.721	2233.39	1704.13	1343.49	981.031	577.081	248.122
690.49	2212.98	1731.63	1324.96	965.22	595.424	249.489
691.259	2176.95	1744.34	1307.01	940.757	597.209	239.406
692.03	2162.3	1722.82	1303.55	935.188	573.867	234.506
692.799	2181.89	1693.44	1317.26	972.536	545.847	235.558
693.569	2199.73	1677.49	1323.19	1014.75	529.935	233.307
694.338	2192.6	1673.02	1316.68	1019.02	519.412	218.701
695.108	2176.96	1669.29	1302.16	993.118	499.353	209.573
695.877	2179.95	1675.47	1308.97	972.87	496.887	217.707
696.646	2199.58	1686.28	1333.75	976.555	519.048	237.181
697.415	2222.01	1689.89	1348.66	987.622	545.923	244.958
698.185	2232.06	1689.31	1334.96	999.107	553.301	242.983
698.953	2221.44	1694.6	1321.62	1003.07	561.063	238.711
699.722	2207.07	1701.36	1325.72	1001.43	570.235	239.604
700.49	2211.3	1696.77	1327.84	987.902	569.507	237.399
701.259	2226.48	1683.83	1315.94	980.794	553.247	236.712
702.027	2218	1666.73	1309.68	987.952	544.675	235.843
702.795	2188.16	1657.33	1324.03	1009.41	553.424	240.392
703.565	2167.19	1660.12	1343.19	1019.1	567.048	241.074
704.333	2177.68	1680.4	1337.5	1008.92	564.666	237.364
705.101	2201.8	1701.09	1315.34	981.068	552.739	229.632
705.869	2224.02	1712.85	1307.42	960.649	546.522	232.083
706.637	2230.48	1710.3	1334.46	952.552	554.145	242.464
707.404	2218.17	1709.58	1357.12	948.709	562.053	248.536
708.172	2195.09	1706.29	1353.03	942.63	566.784	242.837
708.94	2197	1702.96	1329.11	952.012	564.957	236.053
709.707	2231.4	1698.41	1321.76	976.22	567.761	238.129
710.475	2256.84	1709.69	1333.42	988.308	572.877	241.515
711.242	2231.85	1717.5	1353.32	978.187	576.291	235.693
712.009	2195.02	1710.65	1358.99	964.604	570.542	223.922
712.775	2188.71	1685.68	1352.05	967.583	566.703	222.411
713.542	2208.96	1677.17	1344.62	977.237	567.297	235.05
714.31	2213.39	1688.93	1348.22	983.45	567.199	245.85
715.076	2211.38	1707.21	1348.77	975.646	565.49	240.629
715.843	2209.19	1709.67	1344.64	963.167	564.927	226.565
716.61	2206.87	1703.18	1336.15	957.501	562.248	222.734
717.377	2188.48	1695.85	1335.95	969.266	556.357	227.58
718.144	2170.84	1694.43	1330.41	979.5	559.823	229.195
718.909	2173.45	1698.84	1320.75	975.843	568.588	224.1
719.675	2193.01	1703.12	1304.06	962.905	564.81	224.222
720.442	2191.93	1697.12	1301.77	962.411	540.715	228.322
721.208	2160.99	1692.55	1316.59	966.306	520.461	233.072
721.973	2137.2	1697.56	1336.78	963.506	523.638	241.231
722.739	2143.65	1710.63	1340.71	947.728	545.085	251.003
723.505	2168.19	1719.03	1336.47	937.627	563.383	250.796
724.27	2194.87	1732.79	1343.13	937.201	567.943	239.885
725.036	2214.03	1741.53	1355.65	945.997	564.001	237.092
725.802	2208.93	1731.86	1355.06	952.443	557.776	245.41
726.566	2188.14	1694.71	1340.42	962.824	554.871	253.033
727.332	2179.33	1667.28	1326.67	968.816	551.835	247.948
728.098	2191.52	1674.88	1321.17	964.761	546.69	240.083
728.862	2212.18	1710.28	1319.95	945.849	542.9	240.758
729.628	2232.21	1728.63	1322.19	943.32	548.997	251.305
730.393	2246.85	1723.8	1332.62	959.363	563.505	260.387
731.157	2257.7	1712.78	1356.43	980.837	576.835	262.175
731.922	2265.15	1715.57	1381.14	976.662	584.166	258.727
732.686	2284.38	1728.85	1383.54	962.081	579.686	254.815
733.451	2300.73	1749.54	1366.78	955.216	567.255	256.138
734.215	2312.37	1764.16	1355.6	969.923	557.372	262.75
734.98	2300.79	1762.71	1361.71	983.173	557.168	266.132
735.743	2293.53	1747.68	1360.33	981.534	562.866	260.981
736.508	2288	1729.48	1351.09	961.178	567.187	254.691
737.271	2287.19	1718.49	1341.95	947.462	564.62	254.09
738.035	2261.46	1718.32	1342.12	958.923	548.56	255.284
738.799	2217.42	1726.06	1339.94	992.365	533.288	256.086
739.562	2175.78	1732.78	1350.31	1001.35	532.993	258.28
740.327	2172.5	1731.39	1369.49	974.775	551.575	260.16
741.09	2199.37	1721.58	1377.49	945.039	572.175	257.995
741.853	2228.86	1706.52	1362.13	943.005	587.863	254.731
742.617	2245.56	1704.14	1347.93	946.433	594.086	257.07
743.38	2253.88	1721.25	1354.12	949.701	591.141	260.736
744.142	2248.11	1747.44	1363.8	964.428	576.9	261.757
744.906	2234.79	1752.57	1358.73	981.429	563.381	258.259
745.669	2233.64	1732.11	1338.91	970.239	563.344	257.424
746.431	2249.21	1708.04	1326.77	952.172	578.808	257.472
747.193	2260.91	1709.45	1331.42	963.287	593.34	258.809
747.957	2262.52	1733.99	1345.7	995.915	596.665	258.556
748.719	2254	1755.3	1351.98	1012.59	589.79	257.517
749.481	2245.11	1750.41	1353.74	1012.13	584.123	256.232
750.243	2243.11	1731.46	1358.62	1009.6	592.534	260.034
751.005	2263.64	1722.01	1362.89	1005.59	613.162	270.595
751.769	2280.56	1728.21	1358.35	997.216	623.891	279.298
752.53	2274.41	1730.08	1352.39	991.612	603.338	280.198
753.292	2244.09	1722.81	1356.84	994.553	567.65	271.848
754.054	2223.76	1721.15	1363.75	1003.59	547.649	258.547
754.815	2221.45	1734.54	1360.62	1014.81	552.039	243.849
755.577	2228.83	1753.2	1340.09	1013.45	563.334	239.542
756.338	2227.93	1760.43	1313.58	992.584	566.434	244.972
757.1	2214	1755.28	1295.29	970.66	565.071	250.037
757.861	2191.24	1738.91	1301.53	972.49	561.588	248.503
758.622	2179.66	1726.04	1330.82	993.123	565.219	251.207
759.383	2197.63	1724.01	1360.95	1003.74	577.413	264.734
760.144	2231.29	1732.39	1374.2	1008.01	591.066	278.121
760.905	2254.56	1733.6	1380.05	1018.27	591.351	276.338
761.666	2254.34	1729.33	1387.54	1036.71	588.551	260.592
762.427	2243.69	1726.81	1377.38	1034.65	596.532	252.29
763.187	2220.32	1730.29	1339.55	1017.31	602.854	260.516
763.948	2195.34	1726.92	1308.89	994.624	590.7	271.78
764.709	2177.49	1716.02	1314.15	983.791	567.713	270.803
765.469	2182.97	1707.78	1340.99	985.356	549.214	263.878
766.23	2200.74	1715.4	1360.38	1000.41	537.75	261.562
766.99	2218.55	1727.31	1370.26	1006.33	539.602	264.591
767.749	2226.47	1727.49	1371.36	989.292	561.29	268.133
768.509	2221.71	1721.99	1361.06	963.11	589.001	268.75
769.269	2206.91	1730.59	1345.43	947.931	601.218	265.821
770.029	2189.75	1745.85	1340.08	946.545	595.772	267.077
770.789	2188.71	1743.01	1346.63	952.014	588.326	275.837
771.548	2199.69	1722.92	1353.05	965.791	587.125	279.381
772.307	2210.59	1712.4	1357.51	975.152	584.463	267.992
773.067	2212.16	1722.4	1359.93	978.401	577.483	258.11
773.827	2206.57	1735.87	1361.42	972.488	574.288	265.309
774.585	2194.03	1740.58	1356.66	966.311	579.585	275.12
775.344	2180.89	1738.15	1354.02	953.23	580.84	266.199
776.104	2176.73	1735.47	1348.77	951.035	575.741	245.228
776.862	2177.81	1732.77	1339.64	960.612	572.851	231.692
777.621	2173.89	1728.53	1329.44	978.69	578.165	229.993
778.38	2165.21	1714.81	1330.8	978.567	582.449	228.362
779.138	2155.29	1693.93	1338.46	967.334	575.369	229.761
779.897	2152.33	1687.32	1346.43	962.067	564.274	237.753
780.655	2158.99	1702.04	1351	976.597	567.815	250.402
781.413	2170.5	1718.62	1355.99	987.62	589.863	253.858
782.172	2163.94	1712.83	1352.74	980.017	606.379	255.307
782.93	2148.68	1695.52	1345.65	962.392	599.58	254.826
783.688	2146.98	1681.02	1340.53	945.322	576.917	250.366
784.445	2162.65	1679.24	1353.22	932.314	555.985	238.81
785.204	2166.73	1682.58	1365.55	929.079	559.173	237.034
785.961	2157.67	1695.23	1365.95	946.816	585.813	245.281
786.719	2145.01	1712.94	1356.19	968.088	609.216	252.388
787.476	2136.24	1730.13	1367.05	976	599.901	250.394
788.233	2130.87	1730.41	1389.27	967.373	574.877	252.211
788.991	2139.16	1721.77	1394.73	961.202	567.862	257.911
789.748	2157.95	1717.42	1366.66	963.314	580.021	262.429
790.506	2177.3	1721.3	1334.7	966.084	590.917	259.227
791.262	2183.68	1722.6	1324.09	957.659	589.015	255.941
792.019	2168.41	1720.74	1334.56	951.662	585.661	248.116
792.776	2145.02	1721.34	1340.04	960.692	578.423	243.043
793.533	2134.88	1723.33	1338.54	969.459	567.726	240.52
794.289	2150.94	1723.9	1342.81	959.564	560.655	246.628
795.046	2177.31	1721.43	1359.45	958.145	570.674	250.047
795.802	2212.59	1726.73	1362.59	985.575	587.161	249.283
796.558	2232.12	1741.71	1342.18	1012.76	591.485	239.137
797.314	2226.72	1750.17	1319.82	1000.37	583.299	231.139
798.072	2195.24	1732.83	1319.54	967.31	581.353	231.152
798.827	2180.7	1720.36	1334.85	954.053	595.7	237.127
799.583	2185.12	1741.68	1343.4	968.438	612.225	237.227
800.339	2198.56	1773.71	1346.88	986.343	616.204	228.968
801.094	2201.61	1766.17	1350.46	982.959	613.312	223.44
801.851	2214.49	1736.12	1361.23	960.156	612.938	227.839
802.606	2242.76	1730.23	1373.62	937.746	614.162	237.19
803.362	2265.33	1759.11	1384.05	941.407	604.388	238.529
804.117	2260.6	1782.93	1382.04	962.292	593.97	234.115
804.872	2246.08	1784.12	1369.72	973.142	582.91	234.141
805.627	2266.01	1775.36	1363.92	966.28	577.096	243.694
806.382	2305.4	1774	1375.61	962.552	569.386	255.011
807.137	2334.17	1779.91	1401.7	975.367	578.094	261.733
807.892	2331.32	1791.99	1424.2	987.014	595.215	264.359
808.646	2326.84	1809.22	1434.93	996.201	618.324	266.064
809.401	2324.26	1825.68	1427.39	1008.5	632.256	265.987
810.156	2335.55	1842.93	1417.02	1033.88	641.65	262.961
810.91	2372.49	1865.85	1422.1	1043.36	641.197	258.501
811.665	2428.71	1898.88	1454.46	1034.08	637.724	254.378
812.419	2481.3	1932.48	1489.56	1014.74	636.68	249.174
813.173	2519.04	1965.54	1509.83	1022.89	647.079	240.945
813.928	2580.47	1994.62	1513.83	1047.78	667.536	231.051
814.682	2647.91	2024.93	1525.75	1071.73	684.074	230.729
815.436	2686.71	2047.59	1543.89	1073.52	684.911	246.752
816.19	2666.17	2071.36	1571.22	1074.75	670.957	266.097
816.944	2654.69	2100.83	1589.28	1079.81	668.061	266.284
817.696	2685.61	2139.99	1604.15	1085.31	684.987	253.536
818.45	2743.2	2157.85	1608.54	1085.64	709.144	249.139
819.204	2764.37	2142.94	1623.28	1095.29	711.771	259.651
819.957	2756.72	2116.93	1630.39	1104.94	699.596	270.77
820.711	2742.75	2109.52	1620.65	1107.21	691.883	275.015
821.463	2731.97	2105.76	1588.38	1103.23	699.994	272.23
822.216	2708.12	2079.14	1569.34	1104.74	707.832	267.921
822.97	2692.52	2062.9	1575.88	1093.09	706.995	267.85
823.723	2711.58	2089.76	1598.13	1076.45	701.621	269.233
824.475	2744.14	2135.14	1614.85	1073.4	700.133	266.714
825.228	2767.81	2148.85	1618.95	1096	698.6	263.802
825.981	2791.52	2147.52	1613.25	1114.57	697.193	267.071
826.732	2857.06	2159.82	1605.53	1123.1	699.922	267.473
827.485	2919.92	2181.28	1607.55	1132.41	704.697	257.028
828.238	2942.74	2192.73	1621.98	1147.86	704.249	248.551
828.989	2905.64	2197.51	1642.21	1151.49	708.3	254.026
829.742	2883.55	2195.02	1653.23	1146.16	725.866	265.161
830.493	2893.11	2196.24	1658.53	1162.77	740.6	262.651
831.246	2927.92	2212.79	1671.3	1203.19	731.294	253.519
831.997	2939.08	2250.68	1701.69	1219.91	711.605	255.708
832.749	2936.96	2278.1	1723.86	1175.13	709.638	274.894
833.5	2935.65	2281.26	1721.14	1122.42	724.132	290.256
834.252	2947.59	2269.4	1693.52	1123.11	735.815	289.893
835.003	2960.89	2258.53	1665.27	1173.33	734.023	283.76
835.755	2963.02	2233.43	1637.17	1197.58	722.292	284.507
836.505	2939.61	2182.82	1619.45	1177.14	700.258	288.802
837.257	2885.68	2135.12	1616.11	1134.29	682.435	287.802
838.008	2820.39	2112.38	1628.42	1116.43	675.662	283.841
838.76	2771.9	2101.62	1624.91	1122.63	683.061	280.69
839.51	2732.12	2077.66	1593.11	1144.94	688.827	278.687
840.26	2681.85	2044.28	1539.81	1155.37	687.723	270.705
841.012	2626.64	2006.72	1506.82	1149.28	676.868	257.54
841.762	2593.34	1966.08	1504.24	1126.18	675.349	250.64
842.512	2574.89	1932.1	1512.34	1099.65	687.133	257.39
843.263	2557.17	1912.16	1489.86	1077.58	695.235	268.593
844.013	2535.67	1902.11	1452.33	1066.11	682.095	268.32
844.762	2508.18	1888.45	1430.38	1062.41	664.399	256.503
845.513	2460.72	1862.19	1441.63	1061.74	662.253	238.656
846.263	2407.1	1824.92	1461.86	1055.56	668.483	230.091
847.013	2377.93	1801.62	1474.01	1033.84	665.151	236.438
847.762	2371.89	1808.71	1471.15	994.222	657.161	254.263
848.511	2362.74	1826.1	1458.78	967.938	658.828	263.712
849.262	2347.46	1833.85	1442.73	967.841	666.662	257.77
850.011	2340.64	1837.07	1427.88	984.647	664.224	244.049
850.761	2326.07	1842.94	1414.72	994.929	652.154	235.522
851.51	2288.16	1837.84	1404.24	1008.84	641.015	234.257
852.259	2250.96	1826.69	1409.22	1015.25	637.085	234.886
853.008	2240.73	1824.34	1425.66	1011.35	637.627	233.887
853.756	2254.94	1825.43	1429.88	997.841	641.093	230.587
854.505	2261.63	1812.91	1409.84	988.06	640.39	226.221
855.255	2257.49	1789.81	1394.01	979.021	629.535	226.094
856.004	2246.1	1778.58	1397.26	973.004	612.576	230.449
856.753	2250.11	1778.66	1402.54	962.45	605.447	239.171
857.501	2257.51	1782.5	1398.42	945.274	617.381	246.653
858.249	2258.48	1783.67	1388.27	937.189	636.763	251.662
858.998	2242.29	1792.66	1379.46	953.35	644.209	245.54
859.746	2225.24	1812.73	1364.07	972.928	637.743	235.141
860.494	2218.2	1835.05	1369.36	976.379	633.663	228.494
861.241	2224.65	1839.44	1383.79	972.06	635.637	233.201
861.989	2246.95	1819.26	1393.29	972.103	641.084	239.838
862.737	2278.57	1797.88	1372.86	970.953	644.893	245.511
863.485	2298.99	1790.64	1358.28	956.416	650.172	245.081
864.233	2276.11	1789.67	1361.83	935.911	647.611	242.298
864.98	2238.15	1785.41	1382.26	930.179	641.795	239.918
865.728	2214.55	1797.07	1396	953.019	632.015	243.23
866.476	2210.5	1824.81	1395.97	976.353	626.779	245.607
867.222	2194.75	1842.54	1397.34	969.347	622.611	242.265
867.969	2190.7	1831.97	1405.82	948.623	620.749	232.664
868.717	2200.77	1821.89	1411.05	944.043	616.562	224.988
869.464	2216.61	1817.12	1397.58	958.612	621.196	225.083
870.21	2215.13	1807.37	1384.56	964.752	632.529	231.84
870.957	2220.27	1784.81	1382.65	957.897	637.871	239.934
871.704	2224.65	1784.14	1386.56	935.336	626.075	247.365
872.451	2219.02	1796.49	1388.41	918.106	616.623	250.569
873.196	2199.32	1809.44	1390.07	921.562	617.672	243.252
873.943	2204.19	1813.09	1386.31	940.464	624.853	229.053
874.69	2227.87	1822.53	1379.19	942.714	624.333	222.425
875.435	2237.99	1821.2	1377.47	929.031	623.618	227.374
876.182	2219.99	1799.68	1387.32	933.464	619.422	235.179
876.927	2213.73	1767.07	1400.13	953.979	615.308	236.171
877.674	2233.87	1751.59	1414.13	958.868	614.075	232.814
878.42	2261.53	1765.23	1419.39	941.026	619.329	228.636
879.165	2280.46	1796.31	1413.17	943.118	622.191	228.697
879.911	2295.62	1818.15	1401.55	970.498	627.653	230.307
880.656	2296.05	1817.97	1401.95	988.549	645.906	233.942
881.402	2281.12	1807.5	1411.21	974.278	665.722	237.272
882.147	2280.08	1805.95	1414.25	958.937	667.379	238.536
882.893	2304.29	1819.49	1404.87	966.738	655.256	232.094
883.637	2311.76	1840.6	1393.43	982.137	649.571	222.305
884.383	2279.41	1854.25	1398.69	980.016	652.763	217.977
885.127	2257.65	1846.66	1421.3	970.098	654.006	222.126
885.873	2279.45	1823.76	1451.94	974.637	648.331	227.419
886.617	2312.11	1811.58	1462.43	993.912	640.064	228.322
887.361	2317.15	1819.55	1449.1	1009.78	632.795	224.017
888.107	2311.98	1835.56	1426.05	1007.18	631.321	220.599
888.851	2312.93	1831.91	1426.27	979.396	639.002	219.942
889.595	2312.1	1809.37	1442.07	938.777	649.316	224.281
890.34	2304.43	1777.98	1451.83	926.825	642.619	223.743
891.084	2304.43	1766.61	1438.67	961.447	618.493	218.362
891.827	2313.53	1774.53	1421.9	1005.96	608.524	212.741
892.572	2316.91	1800.29	1419.79	1012.07	630.497	220.643
893.316	2301.44	1823.98	1435.96	995.212	659.954	234.659
894.059	2278.16	1832.8	1446.42	987.692	668.346	241.922
894.803	2260.34	1822.22	1434.48	994.405	656.122	237.659
895.547	2254.18	1813.55	1413.42	995.882	639.76	232.998
896.291	2253.19	1821.69	1406.78	993.986	633.792	235.116
897.034	2262.08	1831	1413.01	993.592	644.017	238.844
897.777	2276.73	1833.73	1408.43	994.918	653.928	239.379
898.52	2284.11	1829.83	1400.77	997.57	655.504	235.368
899.263	2278.31	1833.16	1408.72	1001.97	654.466	231.939
900.006	2277.75	1837.66	1432.8	1006.05	659.023	229.168
900.75	2291.83	1833.9	1435.94	1002.14	658.002	227.747
901.493	2309.09	1803.09	1414.13	990.093	655.149	224.916
902.235	2317.58	1769.1	1397.32	974.343	652.356	226.598
902.978	2313.16	1770.54	1409.33	967.181	649.123	234.689
903.72	2291.86	1803.4	1423.03	971.667	639.642	245.004
904.463	2267.25	1823.99	1414.51	976.751	637.56	245.603
905.205	2264.75	1819.79	1396.32	975.957	647.674	239.145
905.947	2287.68	1815.93	1395.63	967.511	659.484	234.15
906.69	2305.77	1821.52	1412.36	949.378	661.864	235.591
907.432	2310.28	1827.5	1425.67	924.985	656.66	239.719
908.174	2311.69	1830.74	1415.58	921.746	653.407	243.708
908.916	2321.22	1832.85	1383.69	949.069	647.961	243.93
909.658	2330.81	1833.97	1364.72	981.827	648.335	243.384
910.398	2338.18	1832.52	1382.41	995.009	653.278	244.277
911.14	2328.26	1834.52	1423.01	992.352	658.536	246.802
911.882	2304.9	1840.02	1439.32	990.915	645.661	242.324
912.623	2285.92	1845.01	1432.29	995.21	629.855	234.943
913.365	2295.94	1845.88	1424.07	1005.73	628.534	226.458
914.106	2325.67	1847.73	1436.99	1014.85	650.437	225.221
914.846	2367.02	1850.99	1446.56	1018.1	669.376	230.433
915.588	2395.2	1851.89	1444.24	1007.94	672.923	243.685
916.329	2401.35	1854.83	1425.12	989.458	665.577	251.899
917.07	2392.71	1864.76	1409.31	981.729	667.577	252.541
917.81	2411.2	1870.92	1406.44	994.858	674.507	251.092
918.551	2436.37	1865.97	1418.96	1014.69	679.287	252.954
919.292	2432.91	1859.68	1430.06	1013.41	673.274	248.702
920.033	2393.4	1864.77	1436.92	999.471	662.455	232.261
920.772	2370.53	1869.3	1441.4	982.327	651.57	218.432
921.513	2367.77	1863.01	1441.89	976.345	652.753	220.962
922.254	2362.94	1848.87	1440.79	977.593	657.428	238.698
922.993	2336.72	1845.11	1447.52	997.762	658.594	250.931
923.733	2309.07	1846.55	1450.22	1022.28	658.825	249.504
924.472	2293.68	1838.48	1431.9	1037.31	670.641	239.212
925.213	2294.43	1816.38	1398.08	1017.17	679.875	233.507
925.952	2296.95	1804.82	1378.12	969.266	672.604	231.817
926.692	2298.55	1817.52	1377.88	932.742	660.13	230.332
927.432	2305.93	1838.24	1388.81	954.64	662.471	229.735
928.171	2322.13	1840.19	1390.27	1009.77	671.288	235.335
928.911	2327.03	1825.95	1379.17	1034.29	667.92	241.968
929.649	2315.56	1820.55	1360.24	1006.46	657.706	242.599
930.388	2311.25	1832.45	1348.16	977.273	653.292	236.22
931.128	2338.36	1839.07	1355.53	984.352	652.883	231.815
931.866	2358.19	1835.05	1371.93	1019.82	648.343	231.787
932.606	2334.07	1836.27	1385.29	1038.52	642.973	237.41
933.344	2282.19	1846.91	1380.32	1027.09	641.776	244.258
934.083	2271.62	1845.53	1381.85	998.631	637.421	250.244
934.821	2298.36	1838.98	1392.8	982.68	628.546	249.876
935.559	2321.69	1851.29	1414.18	972.972	630.861	246.56
936.299	2309.86	1869.97	1426.73	972.079	655.177	246.054
937.036	2301.12	1865.04	1426.79	985.571	678.94	251.364
937.774	2321.8	1835.43	1409.26	1012.87	678.437	255.213
938.512	2366.57	1819.8	1382.62	1025.04	664.657	251.054
939.251	2392.22	1825.77	1374.64	1012.99	657.985	245.702
939.988	2388.8	1842.13	1389.85	1003.07	657.676	244.697
940.726	2369.75	1847.29	1417.77	1010.12	656.859	247.265
941.463	2353.62	1847.45	1428.14	1021.69	663.408	247.533
942.202	2325.83	1841.16	1423.93	1009.89	674.64	251.343
942.939	2295.18	1832.6	1409.99	994.836	672.067	256.429
943.676	2271.67	1823.33	1401.56	992.945	651.015	259.193
944.414	2276.13	1822.29	1395.03	1005.59	633.284	255.271
945.151	2286	1808.88	1389.91	1005.68	629.426	248.871
945.888	2300.58	1777.97	1388.69	1001	629.661	242.581
946.626	2308.92	1751.15	1395.29	1000.79	622.06	240.766
947.363	2314.79	1764.78	1406.29	1011.04	618.443	246.663
948.099	2304.69	1794.05	1411.36	1014.09	623.532	258.169
948.836	2297.37	1809.27	1406.61	1008.34	636.755	269.571
949.573	2307.41	1788.42	1389.52	1011.71	644.52	270.959
950.309	2325.33	1757.84	1374.1	1039.12	653.442	266.071
951.046	2334.84	1732.45	1378.72	1056.91	654.769	262.765
951.782	2338.55	1735.34	1401.64	1036.11	643.334	266.764
952.518	2345.96	1750.37	1413.21	1001.99	614.167	267.767
953.255	2352.82	1770.53	1402.74	1000.1	596.698	265.975
953.991	2363.68	1785.51	1389.87	1016.67	602.386	262.671
954.727	2364.24	1797.71	1391.1	1023.13	624.045	261.142
955.463	2336.98	1802.23	1395.63	1015.57	638.447	259.292
956.197	2294.35	1800.57	1392.29	1011.63	640.73	264.538
956.933	2279.83	1793.54	1381.55	1008.69	633.207	269.3
957.669	2292.1	1781.45	1375.06	1007.71	622.058	264.534
958.405	2303.55	1774.74	1370.81	1007.97	612.514	249.975
959.14	2295.36	1770.22	1363.94	1008.18	611.934	246.519
959.876	2280.84	1757.17	1347.54	1003.83	623.032	257.603
960.61	2272.16	1741.46	1334.99	1006.24	635.144	272.645
961.346	2281.56	1752.65	1334.62	1012.2	629.434	278.096
962.081	2299.23	1778.01	1348.03	1014.74	606.799	271.469
962.816	2308.18	1786.06	1360.47	1004.3	591.823	261.355
963.55	2301.64	1764.91	1362.87	1003.46	602.16	258.37
964.285	2286.87	1749.75	1350.51	1013.1	628.089	262.032
965.02	2277.08	1750.02	1322.9	1025.06	646.073	255.806
965.755	2280.2	1768.27	1297.54	1011.83	648.15	245.756
966.489	2301.08	1775.44	1297.76	985.611	638.622	249.923
967.224	2319.63	1766.73	1330.98	970.168	632.761	266.029
967.958	2311.4	1743.5	1366.31	986.563	630.688	270.512
968.692	2265.02	1739.27	1381.66	1017.7	630.148	260.19
969.426	2213.55	1750.47	1371.91	1035.42	623.588	253.468
970.16	2194.78	1760.21	1355.34	1026.72	616.506	258.317
970.894	2219.17	1747.67	1343.49	998.735	610.088	266.465
971.627	2258.17	1730.74	1341.65	977.544	614.234	269.739
972.362	2281.82	1732.15	1342.36	971.599	628.34	268.751
973.096	2271.2	1752.55	1349.57	982.083	643.653	270.168
973.829	2236.63	1769.39	1363.6	990.791	645.092	270.622
974.563	2210.1	1769.46	1375.07	1003.64	637.37	264.467
975.295	2204.1	1760.94	1372	1012.27	629.219	250.802
976.028	2199.56	1753.94	1360.18	1017.91	623.076	245.849
976.762	2185.23	1752.4	1345.25	1008.85	614.832	256.247
977.495	2182.28	1761.17	1334.13	1003.82	609.472	274.443
978.228	2198.25	1776.96	1332.76	1010.99	610.925	283.849
978.961	2226.88	1792.99	1346.4	1028.51	618.042	281.519
979.693	2246.26	1791.95	1361.61	1035.86	623.49	275.556
980.426	2242.61	1783.03	1362.21	1026.54	620.468	274.526
981.159	2220.47	1771.63	1348.13	1007.38	611.551	278.658
981.892	2227.77	1763.18	1334.54	987.906	611.516	280.421
982.624	2261.72	1749.8	1332.64	979.611	627.505	274.514
983.356	2275.63	1747.29	1336.77	979.475	639.273	262.911
984.088	2229.67	1766.84	1349.73	983.164	630.764	259.067
984.821	2189.5	1791.18	1363.12	988.064	615.839	267.096
985.552	2195.39	1788.75	1361.87	997.321	616.204	276.578
986.284	2241.77	1754.27	1340.71	1004.83	624.813	277.115
987.016	2254.6	1721.89	1325.08	1008.85	618.439	273.66
987.748	2232.7	1713.47	1326.64	1006.86	603.902	272.483
988.48	2209.84	1726.55	1335.2	1000.65	595.898	264.897
989.211	2225.8	1743.63	1346.76	995.049	600.709	254.22
989.942	2241.46	1755.16	1349.15	999.337	598.758	247.747
990.674	2228.45	1754.53	1328.24	1001.73	596.196	254.048
991.405	2208.03	1746.13	1292.24	993.009	601.91	260.985
992.136	2214.08	1748.45	1291.06	970.506	625.459	269.629
992.867	2231.38	1767.02	1325.72	957.382	648.536	274.978
993.598	2243.86	1777.93	1352.59	971.913	655.291	278.484
994.33	2250.38	1766.33	1329.68	1008.95	643.564	277.096
995.061	2252.65	1758.59	1290.77	1026.69	628.591	271.438
995.791	2239.33	1781.3	1280.14	1019.99	620.128	257.88
996.522	2230.64	1812.39	1311.05	1016.71	612.911	242.176
997.252	2233.29	1814.23	1346.35	1038.66	607.383	244.028
997.982	2234.81	1797.68	1362.36	1053.09	609.302	263.845
998.712	2220.14	1785.94	1357.72	1038.99	624.336	284.026
999.442	2214.35	1782.34	1346.34	1002.43	643.591	282.878
1000.17	2239.7	1762.2	1335.85	989.542	656.804	267.838
1000.9	2269.8	1746.65	1333.53	1007	650.755	254.33
1001.63	2273.51	1744.64	1339.06	1033.87	628.147	253.268
1002.36	2252.56	1758.86	1343.86	1044.15	605.725	257.417
1003.09	2248.18	1770.86	1341.37	1048.91	610.884	256.484
1003.82	2260.04	1789.46	1332.85	1047.11	638.278	253.346
1004.55	2273.31	1797.49	1318.21	1038.13	663.719	256.697
1005.28	2264.85	1784.31	1299.38	1025.57	658.016	268.003
1006.01	2251.07	1766.93	1296.62	1027.78	634.424	275.657
1006.74	2244.05	1771.12	1322.86	1042.6	608.997	274.147
1007.47	2254.38	1785.26	1357.19	1066.09	602.746	265.328
1008.2	2261.88	1779.08	1362.46	1072.79	605.641	255.259
1008.93	2258.99	1758.5	1339.38	1060.85	621.605	249.292
1009.66	2248.77	1747.74	1320.84	1043.27	636.916	251.927
1010.38	2247.8	1753.52	1325.33	1047.68	648.19	258.819
1011.11	2259.25	1759.17	1341.67	1071.63	642.685	258.626
1011.84	2270.51	1752.97	1353.79	1091.81	633.344	250.005
1012.57	2258.05	1749.78	1354.96	1087.7	625.767	244.847
1013.3	2231.4	1751.82	1339.88	1054.67	623.382	248.328
1014.03	2230.41	1754.68	1317.02	1029.94	624.548	251.653
1014.76	2261.51	1742.27	1306.29	1026.59	630.912	252.22
1015.48	2284.61	1731.57	1308.64	1040.39	634.525	255.827
1016.21	2279.28	1734.73	1308.39	1036.02	624.357	263.324
1016.94	2266.29	1760.15	1304.61	1029.98	607.178	267.271
1017.67	2258.76	1779.12	1305.81	1035.86	596.699	267.203
1018.4	2253.69	1769.82	1316.32	1059.89	596.412	267.067
1019.12	2254.34	1741.89	1329.15	1065.69	598.208	268.46
1019.85	2256.59	1729.6	1342.4	1053.23	602.156	270.547
1020.58	2251.91	1734.95	1336.68	1041.78	608.872	272.411
1021.31	2238.05	1737.19	1324.75	1044.65	617.323	270.623
1022.03	2236.82	1735.55	1322.2	1038.1	622.334	264.493
1022.76	2246.77	1742.82	1337.1	1021.55	622.482	255.964
1023.49	2268.07	1747.63	1335.86	1018.58	607.656	249.175
1024.21	2273.41	1735.55	1323.04	1032.16	583.524	248.184
1024.94	2254.15	1715.13	1317.58	1040.5	573.496	258.967
1025.67	2214.81	1710.34	1337.99	1032.93	590.526	274.288
1026.39	2209.21	1721.86	1359.25	1038.39	608.214	279.254
1027.12	2236.62	1739.53	1366.64	1055.59	603.374	269.323
1027.85	2268.61	1744.41	1348.11	1061.85	589.931	254.898
1028.57	2274.59	1733.29	1329.05	1025.45	587.919	247.425
1029.3	2273.66	1716.12	1323.23	994.389	599.95	249.162
1030.03	2259.99	1713.03	1337.23	999.88	609.708	256.946
1030.75	2238.11	1716.39	1341.55	1039.54	609.643	262.024
1031.48	2224.86	1716.47	1335.56	1054.9	601.74	261.14
1032.21	2245.16	1714.27	1324.29	1048.37	604.02	255.612
1032.93	2272.85	1720.01	1317.29	1031.07	611.359	250.724
1033.66	2273.49	1723.75	1311.12	1025.86	609.128	246.579
1034.38	2245.44	1725.96	1308.1	1023.93	591.015	242.307
1035.11	2229.58	1731.13	1308.21	1029.64	575.845	236.396
1035.83	2240.42	1742.76	1303.44	1029.6	569.118	235.899
1036.56	2251.14	1750.62	1300.26	1021.31	570.237	241.741
1037.29	2234.06	1750.69	1307	1011.75	568.121	249.062
1038.01	2209.48	1744.29	1319.78	1019.6	562.916	251.653
1038.74	2207.54	1740.6	1319.78	1037.86	553.538	254.767
1039.46	2219.03	1743.68	1305.99	1035.31	553.273	256.918
1040.19	2219.31	1742.24	1300.7	1006.04	563.622	256.457
1040.91	2199.38	1728.68	1316.19	981.99	578.414	256
1041.64	2185.2	1712.15	1342.21	991.751	576.878	262.136
1042.36	2191.39	1710.78	1355.31	1011.49	554.981	267.779
1043.08	2225.31	1720.84	1345.85	1013.31	533.343	266.372
1043.81	2246.09	1730.72	1329.39	999.251	536.882	261.019
1044.53	2236.1	1727.24	1326.21	991.199	559.527	263.429
1045.26	2220.19	1717.46	1341.59	997.996	574.76	272.848
1045.98	2243.5	1709.14	1349.1	1007.78	573.244	281.23
1046.71	2278.86	1711.73	1339.93	1002.16	569.359	280.848
1047.43	2275.46	1714.05	1326.18	973.629	572.373	273.535
1048.15	2236.57	1710.57	1328.21	953.236	578.7	264.52
1048.88	2210.65	1705.44	1337.48	966.155	574.526	260.85
1049.6	2215.08	1709.12	1336.51	1003.77	563.44	263.933
1050.33	2230.34	1724.32	1322.34	1028.24	554.896	266.806
1051.05	2237.24	1739.62	1307.04	1021.65	555.439	262.755
1051.77	2243.27	1748.18	1310.15	994.184	554.349	256.072
1052.5	2240.23	1734.22	1325.42	964.61	551.602	258.344
1053.22	2236.61	1711.63	1336.83	947.92	554.257	273.77
1053.94	2230.55	1690.05	1337.28	946.082	564.456	288.937
1054.66	2241.41	1690.23	1342.83	954.791	575.137	291.275
1055.39	2253.14	1690.84	1352.76	961.478	580.632	282.565
1056.11	2261.79	1691.12	1352.92	964.465	577.951	272.544
1056.83	2253.03	1694.08	1339.84	971.732	573.229	259.151
1057.56	2241.51	1714.9	1324.9	982.109	573.471	243.186
1058.28	2242.28	1725.62	1313.84	985.048	577.531	234.766
1059	2254.06	1709.49	1305.12	975.195	571.972	241.612
1059.73	2262.2	1679.37	1302.87	962.304	552.094	254.9
1060.45	2256.5	1664.92	1312.1	960.673	527.326	263.806
1061.17	2246.28	1672.69	1329.68	974.912	511.912	263.308
1061.89	2234.21	1687.83	1338.35	995.917	513.089	259.736
1062.61	2234.23	1699.61	1335.2	1002.1	520.232	255.786
1063.34	2249.14	1712.37	1327.33	995.162	532.43	252.207
1064.06	2265.99	1728.69	1328.59	985.961	547.167	244.927
1064.78	2259.44	1732.96	1328.05	980.909	563.112	239.23
1065.5	2245.39	1713.44	1326.82	975.176	570.168	238.101
1066.22	2242.4	1690.29	1323.6	976.042	579.729	242.977
1066.94	2250.63	1677.7	1324.14	985.994	593.172	254.655
1067.66	2237.03	1675.69	1320.65	992.004	597.244	266.752
1068.39	2219.71	1680.33	1321.27	988.174	580.182	267.841
1069.11	2222.03	1694.64	1324.15	985.588	557.124	254.273
1069.83	2257.44	1703.35	1327.44	989.032	547.183	245.217
1070.55	2291.02	1700.59	1327.77	989.19	553.636	250.295
1071.27	2314.41	1704.24	1330.13	979.849	566.587	263.943
1071.99	2314.19	1722.87	1330.32	976.079	573.731	271.584
1072.71	2293.94	1734.71	1326.28	980.57	571.718	268.986
1073.43	2254.7	1720.38	1322.22	986.254	566.736	257.269
1074.15	2237.78	1700.56	1321.7	985.996	569.104	245.889
1074.87	2241.57	1699.21	1323.32	989.714	581.17	241.354
1075.59	2247.28	1719.16	1324.69	989.397	594.48	244.341
1076.31	2235.31	1738.64	1329.2	977.354	591.814	251.269
1077.04	2249.07	1738.08	1336.41	968.377	570.436	253.445
1077.76	2285.09	1713.39	1338.26	975.473	547.087	243.031
1078.48	2308.04	1690.53	1324.77	987.274	541.672	229.74
1079.2	2293.41	1696.4	1308.09	989.734	549.924	234.933
1079.92	2281.2	1725.6	1313.44	997.962	560.899	258.468
1080.64	2291.95	1747.72	1344.38	1013.93	566.479	280.137
1081.35	2306.42	1742.57	1362.72	1015.32	563.566	286.109
1082.07	2301.57	1719.08	1349.6	985.898	547.567	278.061
1082.79	2289.12	1701.16	1322.68	949.184	532.183	266.228
1083.51	2296.29	1707.79	1316.33	939.928	533.437	261.91
1084.23	2319.85	1731.27	1323.14	949.459	549.322	268.541
1084.95	2323.08	1746.96	1331.78	950.072	553.795	274.195
1085.67	2289.09	1737.63	1336.29	936.365	545.363	270.638
1086.39	2244.35	1710.4	1345.68	936.447	538.716	262.33
1087.11	2239.46	1684.37	1354.11	956.123	551.641	258.928
1087.83	2269.48	1672.75	1346.29	974.858	561.413	257.902
1088.55	2301.36	1680.55	1317.39	979.587	560.663	252.615
1089.26	2290.74	1700.12	1285.07	981.989	551.754	245.604
1089.98	2265.97	1712.75	1277.17	997.593	563.922	250.994
1090.7	2259.5	1709.38	1298.29	1010.92	582.919	266.673
1091.42	2294.2	1704.2	1329.86	1001.46	594.473	272.759
1092.14	2320.54	1713.44	1347.44	973.275	584.939	258.67
1092.86	2316.85	1725.57	1342.12	958.043	574.35	246.053
1093.57	2288.22	1728.21	1327.97	962.088	570.224	252.734
1094.29	2284.57	1726.29	1316.7	965.269	579.372	269.485
1095.01	2307.69	1734.16	1313.64	958.759	598.368	279.448
1095.73	2349.07	1743.41	1318.47	957.034	611.381	280.919
1096.45	2371.55	1747.54	1332.44	962.193	603.96	278.695
1097.16	2375.58	1738.13	1345.38	958.232	585.636	271.823
1097.88	2367.21	1718.31	1346.8	948.816	582.417	270.276
1098.6	2373.61	1693.63	1345	957.932	593.632	276.576
1099.32	2378.03	1698.36	1353.2	991.656	605.433	285.019
1100.03	2379.03	1731.66	1376.64	1019.98	615.297	282.412
1100.75	2378.42	1766.14	1393.48	1026.54	620.962	277.679
1101.47	2393.73	1769.86	1388.77	1025.06	611.161	274.91
1102.19	2404.23	1768.88	1369.18	1031.83	587.775	276.567
1102.9	2407.62	1781.8	1362.34	1036.99	581.414	277.497
1103.62	2397.39	1813.94	1376.83	1035.69	602.517	281.233
1104.33	2396.44	1845.36	1401.93	1043.17	630.117	281.412
1105.05	2411.44	1874.62	1425.09	1060.95	642.561	276.478
1105.77	2460.09	1891.59	1436.07	1078.39	646.835	271.886
1106.49	2512.42	1907.87	1435.16	1082.44	651.639	275.384
1107.2	2556.38	1930.37	1433.79	1084.98	652.514	279.794
1107.92	2578.77	1963.15	1445.29	1084.62	644.599	279.726
1108.63	2607.26	1993.96	1467.33	1090.19	633.585	283.477
1109.35	2647.7	2022.21	1487.98	1099.67	622.705	291.713
1110.07	2698.98	2045.34	1506.18	1112.34	611.212	292.54
1110.78	2721.58	2043.45	1511.58	1108.84	604.744	279.312
1111.5	2712.91	2022.58	1507.5	1091.89	607.894	265.505
1112.21	2700.53	2001.72	1494.96	1076.63	615.514	260.937
1112.93	2697.22	1991.27	1497.54	1066.91	613.061	265.725
1113.64	2676.31	1961.75	1495.64	1044.81	607.225	271.65
1114.36	2654.3	1927.06	1483.86	1019.22	602.812	275.012
1115.07	2655.63	1911.58	1460.71	1017.43	604.796	276.048
1115.79	2643.97	1914.58	1460.27	1039.77	595.161	274.494
1116.5	2559.7	1900.56	1462.63	1043.86	583.201	269.044
1117.22	2455.66	1856.61	1440.02	1020.18	571.76	263.834
1117.93	2409.3	1806.98	1381.81	991.684	569.58	262.202
1118.65	2421.17	1778.61	1336.22	991.813	565.698	259.657
1119.36	2419.49	1780.75	1326.17	1002.84	574.28	251.702
1120.08	2387.32	1782.25	1338.6	1009.98	590.874	247.773
1120.79	2351.04	1768	1345.84	1003.9	602.489	254.924
1121.51	2328.61	1745	1350.4	1000.62	593.121	263.6
1122.22	2316.6	1728.17	1351.27	995.071	578.573	255.58
1122.94	2300.74	1712.58	1347.26	995.104	571.465	232.491
1123.65	2286.3	1703.46	1345.99	1003.18	572.413	216.442
1124.37	2270.98	1709.93	1355.73	1014.39	572.921	219.712
1125.08	2270.4	1727.47	1359.12	1009.2	575.773	238.745
1125.79	2279.96	1741.79	1341.86	994.13	583.005	258.005
1126.51	2296.32	1743.31	1322.14	986.903	587.694	269.837
1127.22	2296.35	1729.11	1321.05	984.953	578.198	266.288
1127.93	2280.08	1710.98	1329.45	975.718	565.121	257.46
1128.65	2257.5	1705.44	1328.28	967.526	563.46	251.629
1129.36	2238.45	1716.22	1320.46	978.468	575.148	253.467
1130.07	2229.5	1723.7	1322.42	992.806	581.586	254.293
1130.79	2241.94	1722.3	1330.02	992.951	578.205	254.396
1131.5	2272.85	1712.43	1330.59	986.922	569.711	257.131
1132.21	2291.64	1702.89	1322.06	990.791	566.272	259.184
1132.93	2284.15	1693.49	1320.55	999.872	571.276	248.614
1133.64	2274.37	1692.68	1327.73	998.115	581.125	228.38
1134.35	2276.63	1694.65	1341.24	983.694	589.368	219.891
1135.07	2277.3	1702.52	1354.95	959.358	590.914	232.737
1135.78	2256.89	1717.16	1372.38	949.274	589.836	251.198
1136.49	2228.98	1736.84	1377.18	966.501	589.698	256.688
1137.2	2209.21	1740.91	1358.19	1000.77	590.689	249.739
1137.92	2212.26	1731.31	1318.12	1020.71	590.549	243.122
1138.63	2241.47	1719.59	1312.87	1015.96	584.789	241.884
1139.34	2277.59	1718.64	1357.19	1002.36	580.347	241.973
1140.05	2294.16	1723.87	1407.13	994.326	579.576	241.546
1140.76	2280.68	1736.82	1397.29	994.876	583.938	248.287
1141.48	2265.71	1741.48	1356.98	994.043	581.164	259.763
1142.19	2258.86	1727.66	1335.97	989.326	573.909	266.892
1142.9	2263.2	1702.64	1349.84	979.234	572.941	262.078
1143.61	2266.67	1691.33	1369.44	968.752	585.449	252.204
1144.32	2268.24	1692.62	1380.27	967.094	600.621	245.388
1145.03	2265.1	1696.77	1379.37	980.131	598.355	249.854
1145.75	2265.52	1707.25	1371.03	997.613	586.821	257.866
1146.46	2276.72	1729.99	1361.4	1004.41	574.083	257.022
1147.17	2286.95	1755.01	1358.35	998.881	564.265	246.164
1147.88	2296.22	1764.63	1360.69	989.5	540.462	238.854
1148.59	2306.53	1759.82	1359.93	983.033	528.853	238.167
1149.3	2325.08	1738.9	1346.77	981.137	541.032	238.828
1150.01	2335.15	1707.53	1332.7	979.308	568.401	239.931
1150.72	2334.73	1676.04	1328.04	972.219	574.897	245.422
1151.43	2325.8	1668.14	1339.32	966.074	573.54	248.966
1152.14	2316.43	1683.43	1356.22	971.082	580.285	245.39
1152.85	2309.07	1703.12	1373.77	988.617	592.351	237.445
1153.56	2299.53	1710.65	1378.6	1001.85	584.575	234.279
1154.28	2294.92	1706.79	1366.95	1006.36	565.734	235.102
1154.98	2295.99	1701.97	1339.71	998.915	565.635	234.805
1155.69	2314.13	1700.09	1318.34	984.083	589.105	235.568
1156.4	2326.32	1704.9	1311.99	965.672	610.357	243.82
1157.12	2322.29	1714.05	1320.5	970.287	608.916	257.591
1157.82	2287.31	1721.06	1331.54	988.648	596.864	263.247
1158.53	2258.86	1709.64	1344.54	993.839	583.462	256.334
1159.24	2240.78	1683.52	1348.92	971.46	575.545	244.87
1159.95	2228.88	1666.82	1341.96	965.904	567.729	241.643
1160.66	2201.96	1675.32	1333.89	986.676	563.973	246.895
1161.37	2197.66	1694.71	1341.67	1006.41	564.751	249.462
1162.08	2215.99	1708.21	1365.99	990.607	573.471	248.622
1162.79	2245.08	1713.82	1391.68	965.701	577.882	250.587
1163.5	2270.43	1707.09	1405.72	956.779	571.808	257.976
1164.21	2304.05	1693.98	1393.49	967.789	563.519	259.144
1164.92	2315.77	1678.64	1368.9	978.017	567.273	255.425
[truncated: 909 more rows]

## Sheet: Figure 4f
Wavelength (nm)	Fluorescence Intensity (a.u.)
[truncated: 3,601 more rows]

[truncated: 10 more sheets: Supplementary Figure 2b, Supplementary Figure 3c, Supplementary Figure 18a-f, Supplementary Figure 19, Supplementary Figure 20b, Supplementary Figure 23a, Supplementary Figure 23b, Supplementary Figure 24b, Supplementary Figure 24c, Supplementary Figure 25c]
